# Supplementary material for: A multi-institutional study using artificial intelligence to provide reliable and fair feedback to surgeons
Source: Commun Med (Lond). 2023 Mar 30;3:42. doi: 10.1038/s43856-023-00263-3 (PMC10063640; doi:10.1038/s43856-023-00263-3)
Supplement: Supplementary file 1 — Supplementary Data 1 [file 43856_2023_263_MOESM1_ESM.csv]

0	0.01	0.02	0.03	0.04	0.05	0.06	0.07	0.08	0.09	0.1	0.11	0.12	0.13	0.14	0.15	0.16	0.17	0.18	0.19	0.2	0.21	0.22	0.23	0.24	0.25	0.26	0.27	0.28	0.29	0.3	0.31	0.32	0.33	0.34	0.35	0.36	0.37	0.38	0.39	0.4	0.41	0.42	0.43	0.44	0.45	0.46	0.47	0.48	0.49
0.669039146	0.67	0.675658363	0.679928826	0.68227758	0.6886121	0.701921708	0.709466192	0.718576512	0.720106762	0.717437722	0.719928826	0.712740214	0.697544484	0.692811388	0.690925267	0.678576512	0.668113879	0.666192171	0.653096085	0.628469751	0.620604982	0.613024911	0.60405694	0.599857651	0.585409253	0.576227758	0.568185053	0.552455516	0.531281139	0.511743772	0.499715302	0.505338078	0.508078292	0.504341637	0.501779359	0.494234875	0.490427046	0.490462633	0.486370107	0.471886121	0.458434164	0.447686833	0.450142349	0.453380783	0.446263345	0.431459075	0.428469751	0.427046263	0.419822064
0.608333333	0.608333333	0.608333333	0.608333333	0.61	0.615833333	0.6215	0.629	0.636333333	0.64575	0.651666667	0.65425	0.661	0.672166667	0.679333333	0.693333333	0.710666667	0.728	0.745333333	0.758166667	0.761666667	0.765166667	0.766666667	0.767083333	0.772666667	0.78125	0.794	0.803166667	0.808	0.808	0.805	0.804583333	0.807	0.809916667	0.814666667	0.819166667	0.822666667	0.817583333	0.804833333	0.793583333	0.786666667	0.783416667	0.780333333	0.777583333	0.756	0.738333333	0.725833333	0.717583333	0.709333333	0.699916667
0.75	0.75	0.75	0.75	0.75	0.744565217	0.731521739	0.72826087	0.732173913	0.724130435	0.704347826	0.700869565	0.71	0.720869565	0.732173913	0.745108696	0.762173913	0.776847826	0.776956522	0.764130435	0.763043478	0.768478261	0.765	0.753478261	0.743043478	0.698369565	0.674565217	0.679347826	0.695652174	0.701304348	0.705434783	0.714456522	0.711304348	0.717391304	0.704782609	0.694565217	0.695217391	0.682608696	0.676304348	0.651956522	0.630434783	0.622173913	0.607391304	0.593369565	0.57173913	0.560326087	0.547173913	0.541086957	0.535217391	0.526086957
0.528735632	0.528735632	0.531609195	0.539195402	0.537011494	0.539367816	0.528965517	0.540632184	0.546436782	0.554310345	0.564367816	0.557873563	0.530344828	0.522643678	0.514022989	0.503448276	0.492873563	0.478850575	0.489770115	0.48045977	0.475862069	0.472528736	0.466436782	0.459022989	0.459310345	0.454022989	0.46045977	0.45362069	0.448735632	0.450862069	0.467816092	0.466494253	0.470804598	0.471954023	0.468275862	0.451436782	0.432413793	0.416724138	0.413908046	0.406781609	0.401149425	0.409195402	0.419655172	0.419885057	0.402988506	0.400862069	0.405517241	0.413793103	0.404827586	0.398678161
0.735714286	0.735714286	0.735714286	0.735714286	0.735714286	0.735714286	0.735714286	0.741357143	0.748285714	0.755214286	0.757857143	0.761285714	0.766857143	0.769142857	0.773428571	0.779285714	0.782571429	0.778357143	0.774	0.771928571	0.77	0.770785714	0.773428571	0.779214286	0.783714286	0.785714286	0.790571429	0.791714286	0.789714286	0.784857143	0.780714286	0.781142857	0.778857143	0.7705	0.763857143	0.758571429	0.757714286	0.754	0.750285714	0.748071429	0.74	0.732785714	0.725857143	0.723214286	0.708285714	0.698571429	0.689857143	0.680357143	0.669428571	0.663142857
0.527272727	0.527272727	0.527272727	0.519090909	0.518181818	0.506818182	0.501454545	0.475272727	0.477454545	0.476090909	0.446363636	0.415363636	0.417818182	0.417545455	0.425454545	0.430909091	0.417454545	0.377090909	0.351636364	0.344181818	0.349090909	0.335272727	0.298545455	0.290818182	0.282909091	0.288636364	0.295454545	0.288727273	0.290545455	0.297636364	0.304545455	0.297727273	0.292727273	0.3	0.303818182	0.315909091	0.336	0.343545455	0.342363636	0.345454545	0.343636364	0.357	0.380545455	0.367	0.377818182	0.396363636	0.415272727	0.418181818	0.413818182	0.408363636
[truncated: 52 more columns]
