# Supplementary material for: A multi-institutional study using artificial intelligence to provide reliable and fair feedback to surgeons
Source: Commun Med (Lond). 2023 Mar 30;3:42. doi: 10.1038/s43856-023-00263-3 (PMC10063640; doi:10.1038/s43856-023-00263-3)
Supplement: Supplementary file 2 — Supplementary Data 2 [file 43856_2023_263_MOESM2_ESM.csv]

Class	Fold	AUPRC	Setting	Domain	Dataset
1	0	0.771707317	w/o TWIX	NH_02	USC
1	1	0.872564103	w/o TWIX	NH_02	USC
1	2	0.824555556	w/o TWIX	NH_02	USC
1	3	0.890375	w/o TWIX	NH_02	USC
1	4	0.882580645	w/o TWIX	NH_02	USC
1	5	0.962282609	w/o TWIX	NH_02	USC
1	6	0.753604651	w/o TWIX	NH_02	USC
1	7	0.807758621	w/o TWIX	NH_02	USC
1	8	0.824305556	w/o TWIX	NH_02	USC
1	9	0.901969697	w/o TWIX	NH_02	USC
1	0	0.798536585	TWIX	NH_02	USC
1	1	0.903076923	TWIX	NH_02	USC
1	2	0.838333333	TWIX	NH_02	USC
1	3	0.92425	TWIX	NH_02	USC
1	4	0.872016129	TWIX	NH_02	USC
1	5	0.927065217	TWIX	NH_02	USC
1	6	0.80627907	TWIX	NH_02	USC
1	7	0.83862069	TWIX	NH_02	USC
1	8	0.845	TWIX	NH_02	USC
1	9	0.910757576	TWIX	NH_02	USC
1	0	0.11125	w/o TWIX	NH_02	Gronau
1	1	0.874166667	w/o TWIX	NH_02	Gronau
1	2	0.865291667	w/o TWIX	NH_02	Gronau
1	3	0.859916667	w/o TWIX	NH_02	Gronau
1	4	0.888541667	w/o TWIX	NH_02	Gronau
1	5	0.905291667	w/o TWIX	NH_02	Gronau
1	6	0.890541667	w/o TWIX	NH_02	Gronau
1	7	0.854791667	w/o TWIX	NH_02	Gronau
1	8	0.871458333	w/o TWIX	NH_02	Gronau
1	9	0.890541667	w/o TWIX	NH_02	Gronau
1	0	0.82725	TWIX	NH_02	Gronau
1	1	0.906125	TWIX	NH_02	Gronau
1	2	0.883666667	TWIX	NH_02	Gronau
1	3	0.873333333	TWIX	NH_02	Gronau
1	4	0.877041667	TWIX	NH_02	Gronau
1	5	0.885833333	TWIX	NH_02	Gronau
1	6	0.888791667	TWIX	NH_02	Gronau
1	7	0.88475	TWIX	NH_02	Gronau
1	8	0.886458333	TWIX	NH_02	Gronau
1	9	0.88675	TWIX	NH_02	Gronau
1	0	0.211956522	w/o TWIX	NH_02	HMH
1	1	0.75298913	w/o TWIX	NH_02	HMH
1	2	0.798315217	w/o TWIX	NH_02	HMH
1	3	0.778152174	w/o TWIX	NH_02	HMH
1	4	0.820543478	w/o TWIX	NH_02	HMH
1	5	0.85701087	w/o TWIX	NH_02	HMH
1	6	0.783913043	w/o TWIX	NH_02	HMH
1	7	0.791304348	w/o TWIX	NH_02	HMH
1	8	0.819184783	w/o TWIX	NH_02	HMH
1	9	0.832608696	w/o TWIX	NH_02	HMH
1	0	0.766304348	TWIX	NH_02	HMH
1	1	0.831467391	TWIX	NH_02	HMH
1	2	0.792228261	TWIX	NH_02	HMH
1	3	0.816847826	TWIX	NH_02	HMH
1	4	0.764891304	TWIX	NH_02	HMH
1	5	0.817173913	TWIX	NH_02	HMH
1	6	0.743804348	TWIX	NH_02	HMH
1	7	0.80701087	TWIX	NH_02	HMH
1	8	0.796304348	TWIX	NH_02	HMH
1	9	0.787173913	TWIX	NH_02	HMH
1	0	0.815869565	w/o TWIX	ND_02	USC
1	1	0.7058	w/o TWIX	ND_02	USC
1	2	0.895925926	w/o TWIX	ND_02	USC
1	3	0.8275	w/o TWIX	ND_02	USC
1	4	0.837222222	w/o TWIX	ND_02	USC
1	5	0.808653846	w/o TWIX	ND_02	USC
1	6	0.845	w/o TWIX	ND_02	USC
1	7	0.869615385	w/o TWIX	ND_02	USC
1	8	0.807297297	w/o TWIX	ND_02	USC
1	9	0.7985	w/o TWIX	ND_02	USC
1	0	0.822391304	TWIX	ND_02	USC
1	1	0.7642	TWIX	ND_02	USC
1	2	0.876666667	TWIX	ND_02	USC
1	3	0.864166667	TWIX	ND_02	USC
1	4	0.843888889	TWIX	ND_02	USC
1	5	0.835192308	TWIX	ND_02	USC
1	6	0.861323529	TWIX	ND_02	USC
1	7	0.898076923	TWIX	ND_02	USC
1	8	0.810675676	TWIX	ND_02	USC
1	9	0.855333333	TWIX	ND_02	USC
1	0	0.833321429	w/o TWIX	ND_02	Gronau
1	1	0.78925	w/o TWIX	ND_02	Gronau
1	2	0.804107143	w/o TWIX	ND_02	Gronau
1	3	0.706785714	w/o TWIX	ND_02	Gronau
1	4	0.833928571	w/o TWIX	ND_02	Gronau
1	5	0.796535714	w/o TWIX	ND_02	Gronau
1	6	0.833357143	w/o TWIX	ND_02	Gronau
1	7	0.836	w/o TWIX	ND_02	Gronau
1	8	0.762071429	w/o TWIX	ND_02	Gronau
1	9	0.773535714	w/o TWIX	ND_02	Gronau
1	0	0.817642857	TWIX	ND_02	Gronau
1	1	0.838242857	TWIX	ND_02	Gronau
1	2	0.846714286	TWIX	ND_02	Gronau
1	3	0.768642857	TWIX	ND_02	Gronau
1	4	0.834992857	TWIX	ND_02	Gronau
1	5	0.864571429	TWIX	ND_02	Gronau
1	6	0.834357143	TWIX	ND_02	Gronau
1	7	0.856821429	TWIX	ND_02	Gronau
1	8	0.809964286	TWIX	ND_02	Gronau
1	9	0.840678571	TWIX	ND_02	Gronau
1	0	0.775363636	w/o TWIX	ND_02	HMH
1	1	0.712636364	w/o TWIX	ND_02	HMH
1	2	0.708318182	w/o TWIX	ND_02	HMH
1	3	0.596136364	w/o TWIX	ND_02	HMH
1	4	0.739772727	w/o TWIX	ND_02	HMH
1	5	0.752545455	w/o TWIX	ND_02	HMH
1	6	0.781863636	w/o TWIX	ND_02	HMH
1	7	0.735545455	w/o TWIX	ND_02	HMH
1	8	0.720181818	w/o TWIX	ND_02	HMH
1	9	0.665772727	w/o TWIX	ND_02	HMH
1	0	0.762409091	TWIX	ND_02	HMH
1	1	0.745681818	TWIX	ND_02	HMH
1	2	0.753909091	TWIX	ND_02	HMH
1	3	0.705045455	TWIX	ND_02	HMH
1	4	0.772227273	TWIX	ND_02	HMH
1	5	0.759954545	TWIX	ND_02	HMH
1	6	0.775454545	TWIX	ND_02	HMH
1	7	0.731045455	TWIX	ND_02	HMH
1	8	0.734727273	TWIX	ND_02	HMH
1	9	0.792318182	TWIX	ND_02	HMH
