# Supplementary material for: A multi-institutional study using artificial intelligence to provide reliable and fair feedback to surgeons
Source: Commun Med (Lond). 2023 Mar 30;3:42. doi: 10.1038/s43856-023-00263-3 (PMC10063640; doi:10.1038/s43856-023-00263-3)
Supplement: Supplementary file 3 — Supplementary Data 3 [file 43856_2023_263_MOESM3_ESM.xlsx]

## Sheet: FIG4a_USC
AUPRC	Fold	Group	Caseload Group	Prostate Volume Group	Preop Gleason
0.533669	0	Caseload Group	novice
0.485944	0	Caseload Group	expert
0.513322	0	Prostate Volume Group		>49
0.513358	0	Prostate Volume Group		≤49
0.535667	0	Preop Gleason			6
0.404856	0	Preop Gleason			8
0.710646	0	Preop Gleason			7
0.53293	1	Caseload Group	expert
0.511255	1	Caseload Group	novice
0.472615	1	Prostate Volume Group		>49
0.610161	1	Prostate Volume Group		≤49
0.632503	1	Preop Gleason			7
0.564805	1	Preop Gleason			6
0.265285	1	Preop Gleason			8
0.541937	2	Caseload Group	expert
0.460864	2	Caseload Group	novice
0.613013	2	Prostate Volume Group		≤49
0.40828	2	Prostate Volume Group		>49
0.597606	2	Preop Gleason			6
0.473957	2	Preop Gleason			8
0.426525	2	Preop Gleason			7
0.54897	3	Caseload Group	novice
0.495529	3	Caseload Group	expert
0.628549	3	Prostate Volume Group		≤49
0.396898	3	Prostate Volume Group		>49
0.674353	3	Preop Gleason			6
0.457885	3	Preop Gleason			7
0.711895	3	Preop Gleason			8
0.3904	4	Caseload Group	novice
0.551404	4	Caseload Group	expert
0.389456	4	Prostate Volume Group		>49
0.514099	4	Prostate Volume Group		≤49
0.382164	4	Preop Gleason			7
0.548749	4	Preop Gleason			6
0.504182	4	Preop Gleason			8
0.424316	5	Caseload Group	expert
0.532845	5	Caseload Group	novice
0.458174	5	Prostate Volume Group		≤49
0.532258	5	Prostate Volume Group		>49
0.481449	5	Preop Gleason			8
0.4193	5	Preop Gleason			7
0.23689	5	Preop Gleason			6
0.512955	6	Caseload Group	expert
0.573905	6	Caseload Group	novice
0.555384	6	Prostate Volume Group		>49
0.515288	6	Prostate Volume Group		≤49
0.557353	6	Preop Gleason			7
0.314997	6	Preop Gleason			8
0.428406	6	Preop Gleason			6
0.649167	7	Caseload Group	expert
0.530732	7	Caseload Group	novice
0.566267	7	Prostate Volume Group		≤49
0.667972	7	Prostate Volume Group		>49
0.6503	7	Preop Gleason			7
0.561449	7	Preop Gleason			6
0.451771	8	Caseload Group	expert
0.545889	8	Caseload Group	novice
0.417737	8	Prostate Volume Group		>49
0.565176	8	Prostate Volume Group		≤49
0.564419	8	Preop Gleason			7
0.412606	8	Preop Gleason			8
0.455877	9	Caseload Group	expert
0.529892	9	Caseload Group	novice
0.474745	9	Prostate Volume Group		>49
0.459329	9	Prostate Volume Group		≤49
0.446099	9	Preop Gleason			7
0.537317	9	Preop Gleason			6
0.550947	9	Preop Gleason			8

## Sheet: FIG4b_USC
AUPRC	Fold	Group	Caseload Group	Prostate Volume Group	Preop Gleason
0.420855	0	Caseload Group	expert
0.451444	0	Caseload Group	novice
0.481058	0	Prostate Volume Group		≤49
0.410237	0	Prostate Volume Group		>49
0.413571	0	Preop Gleason			8
0.537265	0	Preop Gleason			7
0.351096	0	Preop Gleason			6
0.424319	1	Caseload Group	expert
0.41667	1	Caseload Group	novice
0.371303	1	Prostate Volume Group		>49
0.395191	1	Prostate Volume Group		≤49
0.43172	1	Preop Gleason			8
0.385431	1	Preop Gleason			7
0.385272	1	Preop Gleason			6
0.516828	2	Caseload Group	expert
0.349409	2	Caseload Group	novice
0.546624	2	Prostate Volume Group		≤49
0.423435	2	Prostate Volume Group		>49
0.498923	2	Preop Gleason			7
0.548514	2	Preop Gleason			6
0.629802	2	Preop Gleason			8
0.351953	3	Caseload Group	novice
0.49287	3	Caseload Group	expert
0.47033	3	Prostate Volume Group		>49
0.316629	3	Prostate Volume Group		≤49
0.413754	3	Preop Gleason			7
0.232889	3	Preop Gleason			6
0.414955	3	Preop Gleason			8
0.378429	4	Caseload Group	novice
0.431209	4	Caseload Group	expert
0.41587	4	Prostate Volume Group		>49
0.399031	4	Prostate Volume Group		≤49
0.396132	4	Preop Gleason			7
0.451936	4	Preop Gleason			6
0.492506	4	Preop Gleason			8
0.55235	5	Caseload Group	expert
0.690304	5	Caseload Group	novice
0.603433	5	Prostate Volume Group		>49
0.637556	5	Prostate Volume Group		≤49
0.625446	5	Preop Gleason			7
0.479628	5	Preop Gleason			8
0.488034	6	Caseload Group	expert
0.354218	6	Caseload Group	novice
0.472491	6	Prostate Volume Group		≤49
0.370571	6	Prostate Volume Group		>49
0.283064	6	Preop Gleason			8
0.460279	6	Preop Gleason			7
0.880952	6	Preop Gleason			6
0.470197	7	Caseload Group	expert
0.692452	7	Caseload Group	novice
0.472046	7	Prostate Volume Group		>49
0.514914	7	Prostate Volume Group		≤49
0.535621	7	Preop Gleason			7
0.474871	7	Preop Gleason			6
0.413356	8	Caseload Group	expert
0.304426	8	Caseload Group	novice
0.435833	8	Prostate Volume Group		≤49
0.350042	8	Prostate Volume Group		>49
0.393416	8	Preop Gleason			8
0.369818	8	Preop Gleason			7
0.445695	9	Caseload Group	expert
0.605144	9	Caseload Group	novice
0.416104	9	Prostate Volume Group		>49
0.552122	9	Prostate Volume Group		≤49
0.308681	9	Preop Gleason			8
0.590528	9	Preop Gleason			7
0.360116	9	Preop Gleason			6

## Sheet: FIG4a_SAH
AUPRC	Fold	Group	Prostate Volume Group	Preop Gleason
0.635712	0	Prostate Volume Group	≤49
0.66577	0	Prostate Volume Group	>49
0.586925	0	Preop Gleason		7
0.776567	0	Preop Gleason		6
0.735523	0	Preop Gleason		8
0.55464	0	Preop Gleason		9
0.629307	1	Prostate Volume Group	≤49
0.632999	1	Prostate Volume Group	>49
0.586774	1	Preop Gleason		7
0.721281	1	Preop Gleason		6
0.722863	1	Preop Gleason		8
0.508013	1	Preop Gleason		9
0.617793	2	Prostate Volume Group	≤49
0.62408	2	Prostate Volume Group	>49
0.56569	2	Preop Gleason		7
0.722487	2	Preop Gleason		6
0.738236	2	Preop Gleason		8
0.563927	2	Preop Gleason		9
0.640948	3	Prostate Volume Group	≤49
0.645584	3	Prostate Volume Group	>49
0.608642	3	Preop Gleason		7
0.726666	3	Preop Gleason		6
0.712212	3	Preop Gleason		8
0.537842	3	Preop Gleason		9
0.643146	4	Prostate Volume Group	≤49
0.67298	4	Prostate Volume Group	>49
0.609981	4	Preop Gleason		7
0.751084	4	Preop Gleason		6
0.725186	4	Preop Gleason		8
0.578506	4	Preop Gleason		9
0.619186	5	Prostate Volume Group	≤49
0.599376	5	Prostate Volume Group	>49
0.556043	5	Preop Gleason		7
0.711714	5	Preop Gleason		6
0.726137	5	Preop Gleason		8
0.507226	5	Preop Gleason		9
0.626119	6	Prostate Volume Group	≤49
0.593096	6	Prostate Volume Group	>49
0.559406	6	Preop Gleason		7
0.732825	6	Preop Gleason		6
0.725077	6	Preop Gleason		8
0.534497	6	Preop Gleason		9
0.637231	7	Prostate Volume Group	≤49
0.628319	7	Prostate Volume Group	>49
0.57954	7	Preop Gleason		7
0.708983	7	Preop Gleason		6
0.741777	7	Preop Gleason		8
0.595265	7	Preop Gleason		9
0.643211	8	Prostate Volume Group	≤49
0.622516	8	Prostate Volume Group	>49
0.598949	8	Preop Gleason		7
0.722792	8	Preop Gleason		6
0.735894	8	Preop Gleason		8
0.529728	8	Preop Gleason		9
0.622183	9	Prostate Volume Group	≤49
0.618005	9	Prostate Volume Group	>49
0.567556	9	Preop Gleason		7
0.732602	9	Preop Gleason		6
0.714115	9	Preop Gleason		8
0.502346	9	Preop Gleason		9

## Sheet: FIG4b_SAH
AUPRC	Fold	Group	Prostate Volume Group	Preop Gleason
0.622437	0	Prostate Volume Group	>49
0.63408	0	Prostate Volume Group	≤49
0.680493	0	Preop Gleason		9
0.632558	0	Preop Gleason		7
0.525971	0	Preop Gleason		8
0.661787	0	Preop Gleason		6
0.611548	1	Prostate Volume Group	>49
0.63122	1	Prostate Volume Group	≤49
0.664699	1	Preop Gleason		9
0.624383	1	Preop Gleason		7
0.566878	1	Preop Gleason		8
0.645437	1	Preop Gleason		6
0.624413	2	Prostate Volume Group	>49
0.645874	2	Prostate Volume Group	≤49
0.717415	2	Preop Gleason		9
0.635468	2	Preop Gleason		7
0.530195	2	Preop Gleason		8
0.65686	2	Preop Gleason		6
0.614333	3	Prostate Volume Group	>49
0.641679	3	Prostate Volume Group	≤49
0.676592	3	Preop Gleason		9
0.648031	3	Preop Gleason		7
0.529219	3	Preop Gleason		8
0.637576	3	Preop Gleason		6
0.61884	4	Prostate Volume Group	>49
0.637571	4	Prostate Volume Group	≤49
0.69787	4	Preop Gleason		9
0.632175	4	Preop Gleason		7
0.532485	4	Preop Gleason		8
0.652835	4	Preop Gleason		6
0.634737	5	Prostate Volume Group	>49
0.640872	5	Prostate Volume Group	≤49
0.667677	5	Preop Gleason		9
0.640744	5	Preop Gleason		7
0.571101	5	Preop Gleason		8
0.65083	5	Preop Gleason		6
0.618622	6	Prostate Volume Group	>49
0.618451	6	Prostate Volume Group	≤49
0.688618	6	Preop Gleason		9
0.614479	6	Preop Gleason		7
0.537836	6	Preop Gleason		8
0.637878	6	Preop Gleason		6
0.611185	7	Prostate Volume Group	>49
0.634383	7	Prostate Volume Group	≤49
0.727825	7	Preop Gleason		9
0.626295	7	Preop Gleason		7
0.548111	7	Preop Gleason		8
0.641328	7	Preop Gleason		6
0.623375	8	Prostate Volume Group	>49
0.637725	8	Prostate Volume Group	≤49
0.743427	8	Preop Gleason		9
0.636259	8	Preop Gleason		7
0.552013	8	Preop Gleason		8
0.644445	8	Preop Gleason		6
0.630104	9	Prostate Volume Group	>49
0.644389	9	Prostate Volume Group	≤49
0.698372	9	Preop Gleason		9
0.645746	9	Preop Gleason		7
0.558226	9	Preop Gleason		8
0.651569	9	Preop Gleason		6

## Sheet: FIG4a_HMH
AUPRC	Fold	Group	Caseload Group	Prostate Volume Group	Preop Gleason
0.559067	0	Caseload Group	expert
0.493777	0	Caseload Group	novice
0.633032	0	Prostate Volume Group		>49
0.579142	0	Prostate Volume Group		≤49
0.582324	0	Preop Gleason			7
0.429473	0	Preop Gleason			8
0.337828	0	Preop Gleason			9
0.661168	0	Preop Gleason			6
0.558088	1	Caseload Group	expert
0.477229	1	Caseload Group	novice
0.63182	1	Prostate Volume Group		>49
0.583704	1	Prostate Volume Group		≤49
0.57655	1	Preop Gleason			7
0.444548	1	Preop Gleason			8
0.238679	1	Preop Gleason			9
0.720178	1	Preop Gleason			6
0.539612	2	Caseload Group	expert
0.472554	2	Caseload Group	novice
0.594145	2	Prostate Volume Group		>49
0.582506	2	Prostate Volume Group		≤49
0.550319	2	Preop Gleason			7
0.439177	2	Preop Gleason			8
0.422159	2	Preop Gleason			9
0.796058	2	Preop Gleason			6
0.584248	3	Caseload Group	expert
0.544288	3	Caseload Group	novice
0.665526	3	Prostate Volume Group		>49
0.611045	3	Prostate Volume Group		≤49
0.603784	3	Preop Gleason			7
0.478801	3	Preop Gleason			8
0.472729	3	Preop Gleason			9
0.766278	3	Preop Gleason			6
0.564832	4	Caseload Group	expert
0.521427	4	Caseload Group	novice
0.629036	4	Prostate Volume Group		>49
0.598401	4	Prostate Volume Group		≤49
0.582553	4	Preop Gleason			7
0.461805	4	Preop Gleason			8
0.438246	4	Preop Gleason			9
0.839639	4	Preop Gleason			6
0.531105	5	Caseload Group	expert
0.428547	5	Caseload Group	novice
0.582705	5	Prostate Volume Group		>49
0.556344	5	Prostate Volume Group		≤49
0.544061	5	Preop Gleason			7
0.425644	5	Preop Gleason			8
0.205199	5	Preop Gleason			9
0.685101	5	Preop Gleason			6
0.579238	6	Caseload Group	expert
0.518462	6	Caseload Group	novice
0.658128	6	Prostate Volume Group		>49
0.607613	6	Prostate Volume Group		≤49
0.598061	6	Preop Gleason			7
0.484079	6	Preop Gleason			8
0.302243	6	Preop Gleason			9
0.693436	6	Preop Gleason			6
0.577808	7	Caseload Group	expert
0.515713	7	Caseload Group	novice
0.664986	7	Prostate Volume Group		>49
0.607292	7	Prostate Volume Group		≤49
0.592363	7	Preop Gleason			7
0.495294	7	Preop Gleason			8
0.361378	7	Preop Gleason			9
0.721242	7	Preop Gleason			6
0.557657	8	Caseload Group	expert
0.486836	8	Caseload Group	novice
0.625164	8	Prostate Volume Group		>49
0.579634	8	Prostate Volume Group		≤49
0.576771	8	Preop Gleason			7
0.440755	8	Preop Gleason			8
0.412794	8	Preop Gleason			9
0.516027	8	Preop Gleason			6
0.551059	9	Caseload Group	expert
0.433656	9	Caseload Group	novice
0.63276	9	Prostate Volume Group		>49
0.559976	9	Prostate Volume Group		≤49
0.568663	9	Preop Gleason			7
0.41308	9	Preop Gleason			8
0.369543	9	Preop Gleason			9
0.638578	9	Preop Gleason			6

## Sheet: FIG4b_HMH
AUPRC	Fold	Group	Caseload Group	Prostate Volume Group	Preop Gleason
0.401723	0	Caseload Group	expert
0.408229	0	Caseload Group	novice
0.418718	0	Prostate Volume Group		≤49
0.381455	0	Prostate Volume Group		>49
0.365411	0	Preop Gleason			7
0.468191	0	Preop Gleason			8
0.37767	0	Preop Gleason			9
0.571094	0	Preop Gleason			6
0.413206	1	Caseload Group	expert
0.415045	1	Caseload Group	novice
0.425502	1	Prostate Volume Group		≤49
0.419404	1	Prostate Volume Group		>49
0.372189	1	Preop Gleason			7
0.481995	1	Preop Gleason			8
0.420154	1	Preop Gleason			9
0.570189	1	Preop Gleason			6
0.407015	2	Caseload Group	expert
0.407191	2	Caseload Group	novice
0.421878	2	Prostate Volume Group		≤49
0.383576	2	Prostate Volume Group		>49
0.366774	2	Preop Gleason			7
0.471466	2	Preop Gleason			8
0.384726	2	Preop Gleason			9
0.528988	2	Preop Gleason			6
0.409428	3	Caseload Group	expert
0.417718	3	Caseload Group	novice
0.429824	3	Prostate Volume Group		≤49
0.422474	3	Prostate Volume Group		>49
0.372698	3	Preop Gleason			7
0.486121	3	Preop Gleason			8
0.373174	3	Preop Gleason			9
0.530633	3	Preop Gleason			6
0.407512	4	Caseload Group	expert
0.415224	4	Caseload Group	novice
0.426097	4	Prostate Volume Group		≤49
0.402048	4	Prostate Volume Group		>49
0.370014	4	Preop Gleason			7
0.484409	4	Preop Gleason			8
0.392413	4	Preop Gleason			9
0.547408	4	Preop Gleason			6
0.400956	5	Caseload Group	expert
0.413926	5	Caseload Group	novice
0.418935	5	Prostate Volume Group		≤49
0.40041	5	Prostate Volume Group		>49
0.369846	5	Preop Gleason			7
0.461027	5	Preop Gleason			8
0.373762	5	Preop Gleason			9
0.594018	5	Preop Gleason			6
0.41135	6	Caseload Group	expert
0.430581	6	Caseload Group	novice
0.434714	6	Prostate Volume Group		≤49
0.41707	6	Prostate Volume Group		>49
0.38404	6	Preop Gleason			7
0.476622	6	Preop Gleason			8
0.31748	6	Preop Gleason			9
0.55288	6	Preop Gleason			6
0.406049	7	Caseload Group	expert
0.430088	7	Caseload Group	novice
0.435349	7	Prostate Volume Group		≤49
0.385335	7	Prostate Volume Group		>49
0.374652	7	Preop Gleason			7
0.483791	7	Preop Gleason			8
0.332174	7	Preop Gleason			9
0.602785	7	Preop Gleason			6
0.406296	8	Caseload Group	expert
0.421565	8	Caseload Group	novice
0.428642	8	Prostate Volume Group		≤49
0.408211	8	Prostate Volume Group		>49
0.373399	8	Preop Gleason			7
0.476664	8	Preop Gleason			8
0.370076	8	Preop Gleason			9
0.607314	8	Preop Gleason			6
0.406573	9	Caseload Group	expert
0.420096	9	Caseload Group	novice
0.429077	9	Prostate Volume Group		≤49
0.407086	9	Prostate Volume Group		>49
0.37524	9	Preop Gleason			7
0.472399	9	Preop Gleason			8
0.370317	9	Preop Gleason			9
0.565172	9	Preop Gleason			6
