# Supplementary material for: A multi-institutional study using artificial intelligence to provide reliable and fair feedback to surgeons
Source: Commun Med (Lond). 2023 Mar 30;3:42. doi: 10.1038/s43856-023-00263-3 (PMC10063640; doi:10.1038/s43856-023-00263-3)
Supplement: Supplementary file 4 — Supplementary Data 4 [file 43856_2023_263_MOESM4_ESM.xlsx]

## Sheet: FIG4c_USC
AUPRC	Fold	Group	Caseload Group	Prostate Volume Group	Preop Gleason	Setting
0.485944	0	Caseload Group	expert			attention
0.53293	1	Caseload Group	expert			attention
0.541937	2	Caseload Group	expert			attention
0.495529	3	Caseload Group	expert			attention
0.551404	4	Caseload Group	expert			attention
0.424316	5	Caseload Group	expert			attention
0.512955	6	Caseload Group	expert			attention
0.649167	7	Caseload Group	expert			attention
0.451771	8	Caseload Group	expert			attention
0.455877	9	Caseload Group	expert			attention
0.667519	0	Caseload Group	expert			TWIX
0.737701	1	Caseload Group	expert			TWIX
0.656986	2	Caseload Group	expert			TWIX
0.605627	3	Caseload Group	expert			TWIX
0.766695	4	Caseload Group	expert			TWIX
0.69486	5	Caseload Group	expert			TWIX
0.722073	6	Caseload Group	expert			TWIX
0.747037	7	Caseload Group	expert			TWIX
0.62353	8	Caseload Group	expert			TWIX
0.568874	9	Caseload Group	expert			TWIX
0.513322	0	Prostate Volume Group		>49		attention
0.472615	1	Prostate Volume Group		>49		attention
0.40828	2	Prostate Volume Group		>49		attention
0.396898	3	Prostate Volume Group		>49		attention
0.389456	4	Prostate Volume Group		>49		attention
0.532258	5	Prostate Volume Group		>49		attention
0.555384	6	Prostate Volume Group		>49		attention
0.667972	7	Prostate Volume Group		>49		attention
0.417737	8	Prostate Volume Group		>49		attention
0.474745	9	Prostate Volume Group		>49		attention
0.676596	0	Prostate Volume Group		>49		TWIX
0.658505	1	Prostate Volume Group		>49		TWIX
0.579301	2	Prostate Volume Group		>49		TWIX
0.48749	3	Prostate Volume Group		>49		TWIX
0.60525	4	Prostate Volume Group		>49		TWIX
0.690889	5	Prostate Volume Group		>49		TWIX
0.690093	6	Prostate Volume Group		>49		TWIX
0.740475	7	Prostate Volume Group		>49		TWIX
0.574452	8	Prostate Volume Group		>49		TWIX
0.582866	9	Prostate Volume Group		>49		TWIX
0.404856	0	Preop Gleason			8	attention
0.265285	1	Preop Gleason			8	attention
0.473957	2	Preop Gleason			8	attention
0.711895	3	Preop Gleason			8	attention
0.504182	4	Preop Gleason			8	attention
0.481449	5	Preop Gleason			8	attention
0.314997	6	Preop Gleason			8	attention
0.412606	8	Preop Gleason			8	attention
0.550947	9	Preop Gleason			8	attention
0.582735	0	Preop Gleason			8	TWIX
0.448016	1	Preop Gleason			8	TWIX
0.739371	2	Preop Gleason			8	TWIX
0.762429	3	Preop Gleason			8	TWIX
0.68469	4	Preop Gleason			8	TWIX
0.669133	5	Preop Gleason			8	TWIX
0.598393	6	Preop Gleason			8	TWIX
0.596014	8	Preop Gleason			8	TWIX
0.94495	9	Preop Gleason			8	TWIX

## Sheet: FIG4d_USC
AUPRC	Fold	Group	Caseload Group	Prostate Volume Group	Preop Gleason	Setting
0.451444	0	Caseload Group	novice			attention
0.41667	1	Caseload Group	novice			attention
0.349409	2	Caseload Group	novice			attention
0.351953	3	Caseload Group	novice			attention
0.378429	4	Caseload Group	novice			attention
0.690304	5	Caseload Group	novice			attention
0.354218	6	Caseload Group	novice			attention
0.692452	7	Caseload Group	novice			attention
0.304426	8	Caseload Group	novice			attention
0.605144	9	Caseload Group	novice			attention
0.372772	0	Caseload Group	novice			TWIX
0.457196	1	Caseload Group	novice			TWIX
0.371417	2	Caseload Group	novice			TWIX
0.364147	3	Caseload Group	novice			TWIX
0.411187	4	Caseload Group	novice			TWIX
0.714747	5	Caseload Group	novice			TWIX
0.379257	6	Caseload Group	novice			TWIX
0.915996	7	Caseload Group	novice			TWIX
0.296768	8	Caseload Group	novice			TWIX
0.619392	9	Caseload Group	novice			TWIX
0.410237	0	Prostate Volume Group		>49		attention
0.371303	1	Prostate Volume Group		>49		attention
0.423435	2	Prostate Volume Group		>49		attention
0.47033	3	Prostate Volume Group		>49		attention
0.41587	4	Prostate Volume Group		>49		attention
0.603433	5	Prostate Volume Group		>49		attention
0.370571	6	Prostate Volume Group		>49		attention
0.472046	7	Prostate Volume Group		>49		attention
0.350042	8	Prostate Volume Group		>49		attention
0.416104	9	Prostate Volume Group		>49		attention
0.401261	0	Prostate Volume Group		>49		TWIX
0.381733	1	Prostate Volume Group		>49		TWIX
0.462953	2	Prostate Volume Group		>49		TWIX
0.501179	3	Prostate Volume Group		>49		TWIX
0.446752	4	Prostate Volume Group		>49		TWIX
0.553244	5	Prostate Volume Group		>49		TWIX
0.399486	6	Prostate Volume Group		>49		TWIX
0.446443	7	Prostate Volume Group		>49		TWIX
0.359624	8	Prostate Volume Group		>49		TWIX
0.434989	9	Prostate Volume Group		>49		TWIX
0.413571	0	Preop Gleason			8	attention
0.43172	1	Preop Gleason			8	attention
0.629802	2	Preop Gleason			8	attention
0.414955	3	Preop Gleason			8	attention
0.492506	4	Preop Gleason			8	attention
0.479628	5	Preop Gleason			8	attention
0.283064	6	Preop Gleason			8	attention
0.393416	8	Preop Gleason			8	attention
0.308681	9	Preop Gleason			8	attention
0.419129	0	Preop Gleason			8	TWIX
0.414533	1	Preop Gleason			8	TWIX
0.614831	2	Preop Gleason			8	TWIX
0.424076	3	Preop Gleason			8	TWIX
0.548397	4	Preop Gleason			8	TWIX
0.476233	5	Preop Gleason			8	TWIX
0.320722	6	Preop Gleason			8	TWIX
0.399887	8	Preop Gleason			8	TWIX
0.308957	9	Preop Gleason			8	TWIX

## Sheet: FIG4c_SAH
AUPRC	Fold	Group	Prostate Volume Group	Preop Gleason	Setting
0.66577	0	Prostate Volume Group	>49		attention
0.632999	1	Prostate Volume Group	>49		attention
0.62408	2	Prostate Volume Group	>49		attention
0.645584	3	Prostate Volume Group	>49		attention
0.67298	4	Prostate Volume Group	>49		attention
0.599376	5	Prostate Volume Group	>49		attention
0.593096	6	Prostate Volume Group	>49		attention
0.628319	7	Prostate Volume Group	>49		attention
0.622516	8	Prostate Volume Group	>49		attention
0.618005	9	Prostate Volume Group	>49		attention
0.74683	0	Prostate Volume Group	>49		TWIX
0.744141	1	Prostate Volume Group	>49		TWIX
0.738497	2	Prostate Volume Group	>49		TWIX
0.759698	3	Prostate Volume Group	>49		TWIX
0.751717	4	Prostate Volume Group	>49		TWIX
0.747216	5	Prostate Volume Group	>49		TWIX
0.759411	6	Prostate Volume Group	>49		TWIX
0.75854	7	Prostate Volume Group	>49		TWIX
0.719988	8	Prostate Volume Group	>49		TWIX
0.733235	9	Prostate Volume Group	>49		TWIX
0.55464	0	Preop Gleason		9	attention
0.508013	1	Preop Gleason		9	attention
0.563927	2	Preop Gleason		9	attention
0.537842	3	Preop Gleason		9	attention
0.578506	4	Preop Gleason		9	attention
0.507226	5	Preop Gleason		9	attention
0.534497	6	Preop Gleason		9	attention
0.595265	7	Preop Gleason		9	attention
0.529728	8	Preop Gleason		9	attention
0.502346	9	Preop Gleason		9	attention
0.717624	0	Preop Gleason		9	TWIX
0.653488	1	Preop Gleason		9	TWIX
0.723968	2	Preop Gleason		9	TWIX
0.71577	3	Preop Gleason		9	TWIX
0.722394	4	Preop Gleason		9	TWIX
0.684594	5	Preop Gleason		9	TWIX
0.683714	6	Preop Gleason		9	TWIX
0.716032	7	Preop Gleason		9	TWIX
0.633228	8	Preop Gleason		9	TWIX
0.665925	9	Preop Gleason		9	TWIX

## Sheet: FIG4d_SAH
AUPRC	Fold	Group	Prostate Volume Group	Preop Gleason	Setting
0.622437	0	Prostate Volume Group	>49		attention
0.611548	1	Prostate Volume Group	>49		attention
0.624413	2	Prostate Volume Group	>49		attention
0.614333	3	Prostate Volume Group	>49		attention
0.61884	4	Prostate Volume Group	>49		attention
0.634737	5	Prostate Volume Group	>49		attention
0.618622	6	Prostate Volume Group	>49		attention
0.611185	7	Prostate Volume Group	>49		attention
0.623375	8	Prostate Volume Group	>49		attention
0.630104	9	Prostate Volume Group	>49		attention
0.617401	0	Prostate Volume Group	>49		TWIX
0.614216	1	Prostate Volume Group	>49		TWIX
0.624313	2	Prostate Volume Group	>49		TWIX
0.610083	3	Prostate Volume Group	>49		TWIX
0.609993	4	Prostate Volume Group	>49		TWIX
0.62677	5	Prostate Volume Group	>49		TWIX
0.616795	6	Prostate Volume Group	>49		TWIX
0.622042	7	Prostate Volume Group	>49		TWIX
0.62305	8	Prostate Volume Group	>49		TWIX
0.605004	9	Prostate Volume Group	>49		TWIX
0.525971	0	Preop Gleason		8	attention
0.566878	1	Preop Gleason		8	attention
0.530195	2	Preop Gleason		8	attention
0.529219	3	Preop Gleason		8	attention
0.532485	4	Preop Gleason		8	attention
0.571101	5	Preop Gleason		8	attention
0.537836	6	Preop Gleason		8	attention
0.548111	7	Preop Gleason		8	attention
0.552013	8	Preop Gleason		8	attention
0.558226	9	Preop Gleason		8	attention
0.531229	0	Preop Gleason		8	TWIX
0.559735	1	Preop Gleason		8	TWIX
0.56436	2	Preop Gleason		8	TWIX
0.537186	3	Preop Gleason		8	TWIX
0.546456	4	Preop Gleason		8	TWIX
0.549322	5	Preop Gleason		8	TWIX
0.534699	6	Preop Gleason		8	TWIX
0.540098	7	Preop Gleason		8	TWIX
0.54674	8	Preop Gleason		8	TWIX
0.538667	9	Preop Gleason		8	TWIX

## Sheet: FIG4c_HMH
AUPRC	Fold	Group	Caseload Group	Prostate Volume Group	Preop Gleason	Setting
0.493777	0	Caseload	novice			attention
0.477229	1	Caseload	novice			attention
0.472554	2	Caseload	novice			attention
0.544288	3	Caseload	novice			attention
0.521427	4	Caseload	novice			attention
0.428547	5	Caseload	novice			attention
0.518462	6	Caseload	novice			attention
0.515713	7	Caseload	novice			attention
0.486836	8	Caseload	novice			attention
0.433656	9	Caseload	novice			attention
0.665944	0	Caseload	novice			TWIX
0.657241	1	Caseload	novice			TWIX
0.624548	2	Caseload	novice			TWIX
0.634643	3	Caseload	novice			TWIX
0.66254	4	Caseload	novice			TWIX
0.679781	5	Caseload	novice			TWIX
0.654573	6	Caseload	novice			TWIX
0.63973	7	Caseload	novice			TWIX
0.607613	8	Caseload	novice			TWIX
0.624036	9	Caseload	novice			TWIX
0.579142	0	Prostate Volume (ml)		≤49		attention
0.583704	1	Prostate Volume (ml)		≤49		attention
0.582506	2	Prostate Volume (ml)		≤49		attention
0.611045	3	Prostate Volume (ml)		≤49		attention
0.598401	4	Prostate Volume (ml)		≤49		attention
0.556344	5	Prostate Volume (ml)		≤49		attention
0.607613	6	Prostate Volume (ml)		≤49		attention
0.607292	7	Prostate Volume (ml)		≤49		attention
0.579634	8	Prostate Volume (ml)		≤49		attention
0.559976	9	Prostate Volume (ml)		≤49		attention
0.713308	0	Prostate Volume (ml)		≤49		TWIX
0.703391	1	Prostate Volume (ml)		≤49		TWIX
0.693004	2	Prostate Volume (ml)		≤49		TWIX
0.700822	3	Prostate Volume (ml)		≤49		TWIX
0.698663	4	Prostate Volume (ml)		≤49		TWIX
0.718361	5	Prostate Volume (ml)		≤49		TWIX
0.720624	6	Prostate Volume (ml)		≤49		TWIX
0.707204	7	Prostate Volume (ml)		≤49		TWIX
0.671849	8	Prostate Volume (ml)		≤49		TWIX
0.676248	9	Prostate Volume (ml)		≤49		TWIX
0.337828	0	Gleason Score			9	attention
0.238679	1	Gleason Score			9	attention
0.422159	2	Gleason Score			9	attention
0.472729	3	Gleason Score			9	attention
0.438246	4	Gleason Score			9	attention
0.205199	5	Gleason Score			9	attention
0.302243	6	Gleason Score			9	attention
0.361378	7	Gleason Score			9	attention
0.412794	8	Gleason Score			9	attention
0.369543	9	Gleason Score			9	attention
0.614676	0	Gleason Score			9	TWIX
0.652704	1	Gleason Score			9	TWIX
0.595918	2	Gleason Score			9	TWIX
0.640188	3	Gleason Score			9	TWIX
0.690241	4	Gleason Score			9	TWIX
0.640659	5	Gleason Score			9	TWIX
0.647889	6	Gleason Score			9	TWIX
0.672584	7	Gleason Score			9	TWIX
0.57927	8	Gleason Score			9	TWIX
0.602942	9	Gleason Score			9	TWIX

## Sheet: FIG4d_HMH
AUPRC	Fold	Group	Caseload Group	Prostate Volume Group	Preop Gleason	Setting
0.401723	0	Caseload Group	expert			attention
0.413206	1	Caseload Group	expert			attention
0.407015	2	Caseload Group	expert			attention
0.409428	3	Caseload Group	expert			attention
0.407512	4	Caseload Group	expert			attention
0.400956	5	Caseload Group	expert			attention
0.41135	6	Caseload Group	expert			attention
0.406049	7	Caseload Group	expert			attention
0.406296	8	Caseload Group	expert			attention
0.406573	9	Caseload Group	expert			attention
0.413149	0	Caseload Group	expert			TWIX
0.400043	1	Caseload Group	expert			TWIX
0.397036	2	Caseload Group	expert			TWIX
0.404343	3	Caseload Group	expert			TWIX
0.402298	4	Caseload Group	expert			TWIX
0.40272	5	Caseload Group	expert			TWIX
0.394523	6	Caseload Group	expert			TWIX
0.396289	7	Caseload Group	expert			TWIX
0.404252	8	Caseload Group	expert			TWIX
0.416432	9	Caseload Group	expert			TWIX
0.381455	0	Prostate Volume Group		>49		attention
0.419404	1	Prostate Volume Group		>49		attention
0.383576	2	Prostate Volume Group		>49		attention
0.422474	3	Prostate Volume Group		>49		attention
0.402048	4	Prostate Volume Group		>49		attention
0.40041	5	Prostate Volume Group		>49		attention
0.41707	6	Prostate Volume Group		>49		attention
0.385335	7	Prostate Volume Group		>49		attention
0.408211	8	Prostate Volume Group		>49		attention
0.407086	9	Prostate Volume Group		>49		attention
0.418887	0	Prostate Volume Group		>49		TWIX
0.412248	1	Prostate Volume Group		>49		TWIX
0.434529	2	Prostate Volume Group		>49		TWIX
0.40091	3	Prostate Volume Group		>49		TWIX
0.39967	4	Prostate Volume Group		>49		TWIX
0.411785	5	Prostate Volume Group		>49		TWIX
0.409557	6	Prostate Volume Group		>49		TWIX
0.406761	7	Prostate Volume Group		>49		TWIX
0.401574	8	Prostate Volume Group		>49		TWIX
0.429023	9	Prostate Volume Group		>49		TWIX
0.37767	0	Preop Gleason			9	attention
0.420154	1	Preop Gleason			9	attention
0.384726	2	Preop Gleason			9	attention
0.373174	3	Preop Gleason			9	attention
0.392413	4	Preop Gleason			9	attention
0.373762	5	Preop Gleason			9	attention
0.31748	6	Preop Gleason			9	attention
0.332174	7	Preop Gleason			9	attention
0.370076	8	Preop Gleason			9	attention
0.370317	9	Preop Gleason			9	attention
0.341982	0	Preop Gleason			9	TWIX
0.313039	1	Preop Gleason			9	TWIX
0.305269	2	Preop Gleason			9	TWIX
0.294467	3	Preop Gleason			9	TWIX
0.322559	4	Preop Gleason			9	TWIX
0.366285	5	Preop Gleason			9	TWIX
0.324806	6	Preop Gleason			9	TWIX
0.341965	7	Preop Gleason			9	TWIX
0.385306	8	Preop Gleason			9	TWIX
0.329333	9	Preop Gleason			9	TWIX
