# Supplementary material for: A multi-institutional study using artificial intelligence to provide reliable and fair feedback to surgeons
Source: Commun Med (Lond). 2023 Mar 30;3:42. doi: 10.1038/s43856-023-00263-3 (PMC10063640; doi:10.1038/s43856-023-00263-3)
Supplement: Supplementary file 5 — Supplementary Data 5 [file 43856_2023_263_MOESM5_ESM.xlsx]

## Sheet: FIG5a
Fold	Modality	Setting	Domain	AUPRC
0	RGB	attention	NH_02	0.487135
1	RGB	attention	NH_02	0.515727
2	RGB	attention	NH_02	0.518316
3	RGB	attention	NH_02	0.430866
4	RGB	attention	NH_02	0.454561
5	RGB	attention	NH_02	0.432714
6	RGB	attention	NH_02	0.515419
7	RGB	attention	NH_02	0.570669
8	RGB	attention	NH_02	0.473876
9	RGB	attention	NH_02	0.48282
0	RGB	TWIX	NH_02	0.665635
1	RGB	TWIX	NH_02	0.698212
2	RGB	TWIX	NH_02	0.637987
3	RGB	TWIX	NH_02	0.685361
4	RGB	TWIX	NH_02	0.664763
5	RGB	TWIX	NH_02	0.650857
6	RGB	TWIX	NH_02	0.685808
7	RGB	TWIX	NH_02	0.742192
8	RGB	TWIX	NH_02	0.686241
9	RGB	TWIX	NH_02	0.684971
0	RGB-Flow	attention	NH_02	0.507643
1	RGB-Flow	attention	NH_02	0.514736
2	RGB-Flow	attention	NH_02	0.483237
3	RGB-Flow	attention	NH_02	0.532717
4	RGB-Flow	attention	NH_02	0.428086
5	RGB-Flow	attention	NH_02	0.419779
6	RGB-Flow	attention	NH_02	0.519531
7	RGB-Flow	attention	NH_02	0.596642
8	RGB-Flow	attention	NH_02	0.480225
9	RGB-Flow	attention	NH_02	0.46032
0	RGB-Flow	TWIX	NH_02	0.676345
1	RGB-Flow	TWIX	NH_02	0.717487
2	RGB-Flow	TWIX	NH_02	0.669012
3	RGB-Flow	TWIX	NH_02	0.662751
4	RGB-Flow	TWIX	NH_02	0.664408
5	RGB-Flow	TWIX	NH_02	0.689836
6	RGB-Flow	TWIX	NH_02	0.697228
7	RGB-Flow	TWIX	NH_02	0.748941
8	RGB-Flow	TWIX	NH_02	0.654674
9	RGB-Flow	TWIX	NH_02	0.586936
0	RGB-Flow	attention	NH_012	0.427091
1	RGB-Flow	attention	NH_012	0.496808
2	RGB-Flow	attention	NH_012	0.481083
3	RGB-Flow	attention	NH_012	0.437704
4	RGB-Flow	attention	NH_012	0.368964
5	RGB-Flow	attention	NH_012	0.450768
6	RGB-Flow	attention	NH_012	0.528737
7	RGB-Flow	attention	NH_012	0.614786
8	RGB-Flow	attention	NH_012	0.452802
9	RGB-Flow	attention	NH_012	0.499549
0	RGB-Flow	TWIX	NH_012	0.634202
1	RGB-Flow	TWIX	NH_012	0.694423
2	RGB-Flow	TWIX	NH_012	0.658784
3	RGB-Flow	TWIX	NH_012	0.685319
4	RGB-Flow	TWIX	NH_012	0.644233
5	RGB-Flow	TWIX	NH_012	0.672377
6	RGB-Flow	TWIX	NH_012	0.711191
7	RGB-Flow	TWIX	NH_012	0.71259
8	RGB-Flow	TWIX	NH_012	0.681107
9	RGB-Flow	TWIX	NH_012	0.626143

## Sheet: FIG5b
Fold	Modality	Setting	Domain	AUPRC	Group	Caseload Group
0	RGB	attention	NH_02	0.508392	Caseload Group	novice
1	RGB	attention	NH_02	0.497118	Caseload Group	novice
2	RGB	attention	NH_02	0.504402	Caseload Group	novice
3	RGB	attention	NH_02	0.442318	Caseload Group	novice
4	RGB	attention	NH_02	0.41854	Caseload Group	novice
5	RGB	attention	NH_02	0.505017	Caseload Group	novice
6	RGB	attention	NH_02	0.589789	Caseload Group	novice
7	RGB	attention	NH_02	0.558195	Caseload Group	novice
8	RGB	attention	NH_02	0.51054	Caseload Group	novice
9	RGB	attention	NH_02	0.50674	Caseload Group	novice
0	RGB	TWIX	NH_02	0.650126	Caseload Group	novice
1	RGB	TWIX	NH_02	0.664382	Caseload Group	novice
2	RGB	TWIX	NH_02	0.649534	Caseload Group	novice
3	RGB	TWIX	NH_02	0.701472	Caseload Group	novice
4	RGB	TWIX	NH_02	0.600144	Caseload Group	novice
5	RGB	TWIX	NH_02	0.785996	Caseload Group	novice
6	RGB	TWIX	NH_02	0.710726	Caseload Group	novice
7	RGB	TWIX	NH_02	0.704758	Caseload Group	novice
8	RGB	TWIX	NH_02	0.774271	Caseload Group	novice
9	RGB	TWIX	NH_02	0.749278	Caseload Group	novice
0	RGB-Flow	attention	NH_02	0.485944	Caseload Group	expert
1	RGB-Flow	attention	NH_02	0.53293	Caseload Group	expert
2	RGB-Flow	attention	NH_02	0.541937	Caseload Group	expert
3	RGB-Flow	attention	NH_02	0.495529	Caseload Group	expert
4	RGB-Flow	attention	NH_02	0.551404	Caseload Group	expert
5	RGB-Flow	attention	NH_02	0.424316	Caseload Group	expert
6	RGB-Flow	attention	NH_02	0.512955	Caseload Group	expert
7	RGB-Flow	attention	NH_02	0.649167	Caseload Group	expert
8	RGB-Flow	attention	NH_02	0.451771	Caseload Group	expert
9	RGB-Flow	attention	NH_02	0.455877	Caseload Group	expert
0	RGB-Flow	TWIX	NH_02	0.667519	Caseload Group	expert
1	RGB-Flow	TWIX	NH_02	0.737701	Caseload Group	expert
2	RGB-Flow	TWIX	NH_02	0.656986	Caseload Group	expert
3	RGB-Flow	TWIX	NH_02	0.605627	Caseload Group	expert
4	RGB-Flow	TWIX	NH_02	0.766695	Caseload Group	expert
5	RGB-Flow	TWIX	NH_02	0.69486	Caseload Group	expert
6	RGB-Flow	TWIX	NH_02	0.722073	Caseload Group	expert
7	RGB-Flow	TWIX	NH_02	0.747037	Caseload Group	expert
8	RGB-Flow	TWIX	NH_02	0.62353	Caseload Group	expert
9	RGB-Flow	TWIX	NH_02	0.568874	Caseload Group	expert
0	RGB-Flow	attention	NH_012	0.411209	Caseload Group	expert
1	RGB-Flow	attention	NH_012	0.529479	Caseload Group	expert
2	RGB-Flow	attention	NH_012	0.558055	Caseload Group	expert
3	RGB-Flow	attention	NH_012	0.432058	Caseload Group	expert
4	RGB-Flow	attention	NH_012	0.485387	Caseload Group	expert
5	RGB-Flow	attention	NH_012	0.453119	Caseload Group	expert
6	RGB-Flow	attention	NH_012	0.501229	Caseload Group	expert
7	RGB-Flow	attention	NH_012	0.666702	Caseload Group	expert
8	RGB-Flow	attention	NH_012	0.421722	Caseload Group	expert
9	RGB-Flow	attention	NH_012	0.481473	Caseload Group	expert
0	RGB-Flow	TWIX	NH_012	0.630154	Caseload Group	expert
1	RGB-Flow	TWIX	NH_012	0.708653	Caseload Group	expert
2	RGB-Flow	TWIX	NH_012	0.681134	Caseload Group	expert
3	RGB-Flow	TWIX	NH_012	0.601824	Caseload Group	expert
4	RGB-Flow	TWIX	NH_012	0.770815	Caseload Group	expert
5	RGB-Flow	TWIX	NH_012	0.669265	Caseload Group	expert
6	RGB-Flow	TWIX	NH_012	0.723291	Caseload Group	expert
7	RGB-Flow	TWIX	NH_012	0.741563	Caseload Group	expert
8	RGB-Flow	TWIX	NH_012	0.653259	Caseload Group	expert
9	RGB-Flow	TWIX	NH_012	0.594568	Caseload Group	expert

## Sheet: FIG5c
Recall	Precision	Fold	Setting	Domain	Dataset
0	1	0	attention	NH_02	AFB
0.01	0.551874	0	attention	NH_02	AFB
0.02	0.666803	0	attention	NH_02	AFB
0.03	0.631722	0	attention	NH_02	AFB
0.04	0.646606	0	attention	NH_02	AFB
0.05	0.645303	0	attention	NH_02	AFB
0.06	0.666805	0	attention	NH_02	AFB
0.07	0.674835	0	attention	NH_02	AFB
0.08	0.688305	0	attention	NH_02	AFB
0.09	0.69244	0	attention	NH_02	AFB
0.1	0.664039	0	attention	NH_02	AFB
0.11	0.656857	0	attention	NH_02	AFB
0.12	0.671466	0	attention	NH_02	AFB
0.13	0.673276	0	attention	NH_02	AFB
0.14	0.674836	0	attention	NH_02	AFB
0.15	0.657675	0	attention	NH_02	AFB
0.16	0.651541	0	attention	NH_02	AFB
0.17	0.647761	0	attention	NH_02	AFB
0.18	0.643	0	attention	NH_02	AFB
0.19	0.64833	0	attention	NH_02	AFB
0.2	0.651873	0	attention	NH_02	AFB
0.21	0.656391	0	attention	NH_02	AFB
0.22	0.658084	0	attention	NH_02	AFB
0.23	0.660822	0	attention	NH_02	AFB
0.24	0.656551	0	attention	NH_02	AFB
0.25	0.645304	0	attention	NH_02	AFB
0.26	0.631405	0	attention	NH_02	AFB
0.27	0.628053	0	attention	NH_02	AFB
0.28	0.618932	0	attention	NH_02	AFB
0.29	0.61799	0	attention	NH_02	AFB
0.3	0.611613	0	attention	NH_02	AFB
0.31	0.611739	0	attention	NH_02	AFB
0.32	0.612588	0	attention	NH_02	AFB
0.33	0.611967	0	attention	NH_02	AFB
0.34	0.614837	0	attention	NH_02	AFB
0.35	0.614183	0	attention	NH_02	AFB
0.36	0.61619	0	attention	NH_02	AFB
0.37	0.611719	0	attention	NH_02	AFB
0.38	0.608757	0	attention	NH_02	AFB
0.39	0.608929	0	attention	NH_02	AFB
0.4	0.608514	0	attention	NH_02	AFB
0.41	0.606434	0	attention	NH_02	AFB
0.42	0.607195	0	attention	NH_02	AFB
0.43	0.604719	0	attention	NH_02	AFB
0.44	0.59676	0	attention	NH_02	AFB
0.45	0.59372	0	attention	NH_02	AFB
0.46	0.593699	0	attention	NH_02	AFB
0.47	0.591346	0	attention	NH_02	AFB
0.48	0.590466	0	attention	NH_02	AFB
0.49	0.590512	0	attention	NH_02	AFB
0.5	0.592743	0	attention	NH_02	AFB
0.51	0.594903	0	attention	NH_02	AFB
0.52	0.597422	0	attention	NH_02	AFB
0.53	0.597333	0	attention	NH_02	AFB
0.54	0.594782	0	attention	NH_02	AFB
0.55	0.595953	0	attention	NH_02	AFB
0.56	0.594315	0	attention	NH_02	AFB
0.57	0.592743	0	attention	NH_02	AFB
0.58	0.59161	0	attention	NH_02	AFB
0.59	0.591259	0	attention	NH_02	AFB
0.6	0.585161	0	attention	NH_02	AFB
0.61	0.585986	0	attention	NH_02	AFB
0.62	0.587829	0	attention	NH_02	AFB
0.63	0.584838	0	attention	NH_02	AFB
0.64	0.58164	0	attention	NH_02	AFB
0.65	0.581482	0	attention	NH_02	AFB
0.66	0.579417	0	attention	NH_02	AFB
0.67	0.577428	0	attention	NH_02	AFB
0.68	0.57551	0	attention	NH_02	AFB
0.69	0.571582	0	attention	NH_02	AFB
0.7	0.571582	0	attention	NH_02	AFB
0.71	0.571869	0	attention	NH_02	AFB
0.72	0.57045	0	attention	NH_02	AFB
0.73	0.571861	0	attention	NH_02	AFB
0.74	0.572134	0	attention	NH_02	AFB
0.75	0.569954	0	attention	NH_02	AFB
0.76	0.57051	0	attention	NH_02	AFB
0.77	0.571317	0	attention	NH_02	AFB
0.78	0.572105	0	attention	NH_02	AFB
0.79	0.569779	0	attention	NH_02	AFB
0.8	0.563038	0	attention	NH_02	AFB
0.81	0.562898	0	attention	NH_02	AFB
0.82	0.561317	0	attention	NH_02	AFB
0.83	0.562151	0	attention	NH_02	AFB
0.84	0.561089	0	attention	NH_02	AFB
0.85	0.560286	0	attention	NH_02	AFB
0.86	0.559049	0	attention	NH_02	AFB
0.87	0.556954	0	attention	NH_02	AFB
0.88	0.554922	0	attention	NH_02	AFB
0.89	0.556622	0	attention	NH_02	AFB
0.9	0.555924	0	attention	NH_02	AFB
0.91	0.554821	0	attention	NH_02	AFB
0.92	0.551465	0	attention	NH_02	AFB
0.93	0.541443	0	attention	NH_02	AFB
0.94	0.532168	0	attention	NH_02	AFB
0.95	0.525018	0	attention	NH_02	AFB
0.96	0.521187	0	attention	NH_02	AFB
0.97	0.520612	0	attention	NH_02	AFB
0.98	0.517136	0	attention	NH_02	AFB
0.99	0.507523	0	attention	NH_02	AFB
1	0.50457	0	attention	NH_02	AFB
0	0	1	attention	NH_02	AFB
0.01	0.727391	1	attention	NH_02	AFB
0.02	0.666803	1	attention	NH_02	AFB
0.03	0.695783	1	attention	NH_02	AFB
0.04	0.688305	1	attention	NH_02	AFB
0.05	0.672405	1	attention	NH_02	AFB
0.06	0.671466	1	attention	NH_02	AFB
0.07	0.651304	1	attention	NH_02	AFB
0.08	0.649888	1	attention	NH_02	AFB
0.09	0.643	1	attention	NH_02	AFB
0.1	0.653202	1	attention	NH_02	AFB
0.11	0.661794	1	attention	NH_02	AFB
0.12	0.644438	1	attention	NH_02	AFB
0.13	0.638181	1	attention	NH_02	AFB
0.14	0.641977	1	attention	NH_02	AFB
0.15	0.640144	1	attention	NH_02	AFB
0.16	0.633808	1	attention	NH_02	AFB
0.17	0.629775	1	attention	NH_02	AFB
0.18	0.628967	1	attention	NH_02	AFB
0.19	0.621824	1	attention	NH_02	AFB
0.2	0.622715	1	attention	NH_02	AFB
0.21	0.627012	1	attention	NH_02	AFB
0.22	0.622055	1	attention	NH_02	AFB
0.23	0.613481	1	attention	NH_02	AFB
0.24	0.611613	1	attention	NH_02	AFB
0.25	0.602559	1	attention	NH_02	AFB
0.26	0.596139	1	attention	NH_02	AFB
0.27	0.59766	1	attention	NH_02	AFB
0.28	0.595895	1	attention	NH_02	AFB
0.29	0.595022	1	attention	NH_02	AFB
0.3	0.592013	1	attention	NH_02	AFB
0.31	0.592036	1	attention	NH_02	AFB
0.32	0.589334	1	attention	NH_02	AFB
0.33	0.584869	1	attention	NH_02	AFB
0.34	0.583217	1	attention	NH_02	AFB
0.35	0.581668	1	attention	NH_02	AFB
0.36	0.583148	1	attention	NH_02	AFB
0.37	0.585132	1	attention	NH_02	AFB
0.38	0.585893	1	attention	NH_02	AFB
0.39	0.588276	1	attention	NH_02	AFB
0.4	0.590013	1	attention	NH_02	AFB
0.41	0.59061	1	attention	NH_02	AFB
0.42	0.588593	1	attention	NH_02	AFB
0.43	0.589192	1	attention	NH_02	AFB
0.44	0.588288	1	attention	NH_02	AFB
0.45	0.588867	1	attention	NH_02	AFB
0.46	0.589423	1	attention	NH_02	AFB
0.47	0.591346	1	attention	NH_02	AFB
0.48	0.593659	1	attention	NH_02	AFB
0.49	0.595895	1	attention	NH_02	AFB
0.5	0.594946	1	attention	NH_02	AFB
0.51	0.596642	1	attention	NH_02	AFB
0.52	0.596994	1	attention	NH_02	AFB
0.53	0.593158	1	attention	NH_02	AFB
0.54	0.592743	1	attention	NH_02	AFB
0.55	0.591549	1	attention	NH_02	AFB
0.56	0.586923	1	attention	NH_02	AFB
0.57	0.585893	1	attention	NH_02	AFB
0.58	0.583066	1	attention	NH_02	AFB
0.59	0.581075	1	attention	NH_02	AFB
0.6	0.57777	1	attention	NH_02	AFB
0.61	0.578694	1	attention	NH_02	AFB
0.62	0.574892	1	attention	NH_02	AFB
0.63	0.572555	1	attention	NH_02	AFB
0.64	0.571263	1	attention	NH_02	AFB
0.65	0.568459	1	attention	NH_02	AFB
0.66	0.568201	1	attention	NH_02	AFB
0.67	0.56795	1	attention	NH_02	AFB
0.68	0.569191	1	attention	NH_02	AFB
0.69	0.569225	1	attention	NH_02	AFB
0.7	0.570999	1	attention	NH_02	AFB
0.71	0.568437	1	attention	NH_02	AFB
0.72	0.567362	1	attention	NH_02	AFB
0.73	0.5688	1	attention	NH_02	AFB
0.74	0.566932	1	attention	NH_02	AFB
0.75	0.567261	1	attention	NH_02	AFB
0.76	0.568112	1	attention	NH_02	AFB
0.77	0.567111	1	attention	NH_02	AFB
0.78	0.565883	1	attention	NH_02	AFB
0.79	0.565449	1	attention	NH_02	AFB
0.8	0.562791	1	attention	NH_02	AFB
0.81	0.561922	1	attention	NH_02	AFB
0.82	0.554911	1	attention	NH_02	AFB
0.83	0.554874	1	attention	NH_02	AFB
0.84	0.55461	1	attention	NH_02	AFB
0.85	0.554577	1	attention	NH_02	AFB
0.86	0.553209	1	attention	NH_02	AFB
0.87	0.552535	1	attention	NH_02	AFB
0.88	0.552095	1	attention	NH_02	AFB
0.89	0.550599	1	attention	NH_02	AFB
0.9	0.551456	1	attention	NH_02	AFB
0.91	0.55167	1	attention	NH_02	AFB
0.92	0.547163	1	attention	NH_02	AFB
0.93	0.536372	1	attention	NH_02	AFB
0.94	0.534246	1	attention	NH_02	AFB
0.95	0.529404	1	attention	NH_02	AFB
0.96	0.519777	1	attention	NH_02	AFB
0.97	0.516629	1	attention	NH_02	AFB
0.98	0.509743	1	attention	NH_02	AFB
0.99	0.50899	1	attention	NH_02	AFB
1	0.503935	1	attention	NH_02	AFB
0	1	2	attention	NH_02	AFB
0.01	0.640138	2	attention	NH_02	AFB
0.02	0.627594	2	attention	NH_02	AFB
0.03	0.657673	2	attention	NH_02	AFB
0.04	0.659933	2	attention	NH_02	AFB
0.05	0.666804	2	attention	NH_02	AFB
0.06	0.640143	2	attention	NH_02	AFB
0.07	0.643821	2	attention	NH_02	AFB
0.08	0.649888	2	attention	NH_02	AFB
0.09	0.640143	2	attention	NH_02	AFB
0.1	0.642713	2	attention	NH_02	AFB
0.11	0.644831	2	attention	NH_02	AFB
0.12	0.650989	2	attention	NH_02	AFB
0.13	0.660457	2	attention	NH_02	AFB
0.14	0.653202	2	attention	NH_02	AFB
0.15	0.659481	2	attention	NH_02	AFB
0.16	0.663352	2	attention	NH_02	AFB
0.17	0.655563	2	attention	NH_02	AFB
0.18	0.645883	2	attention	NH_02	AFB
0.19	0.652502	2	attention	NH_02	AFB
0.2	0.655879	2	attention	NH_02	AFB
0.21	0.652569	2	attention	NH_02	AFB
0.22	0.647201	2	attention	NH_02	AFB
0.23	0.645757	2	attention	NH_02	AFB
0.24	0.646607	2	attention	NH_02	AFB
0.25	0.64323	2	attention	NH_02	AFB
0.26	0.642119	2	attention	NH_02	AFB
0.27	0.637312	2	attention	NH_02	AFB
0.28	0.633808	2	attention	NH_02	AFB
0.29	0.63058	2	attention	NH_02	AFB
0.3	0.627597	2	attention	NH_02	AFB
0.31	0.627994	2	attention	NH_02	AFB
0.32	0.617015	2	attention	NH_02	AFB
0.33	0.618414	2	attention	NH_02	AFB
0.34	0.612072	2	attention	NH_02	AFB
0.35	0.60621	2	attention	NH_02	AFB
0.36	0.605827	2	attention	NH_02	AFB
0.37	0.603615	2	attention	NH_02	AFB
0.38	0.603324	2	attention	NH_02	AFB
0.39	0.600727	2	attention	NH_02	AFB
0.4	0.596054	2	attention	NH_02	AFB
0.41	0.593279	2	attention	NH_02	AFB
0.42	0.5917	2	attention	NH_02	AFB
0.43	0.593766	2	attention	NH_02	AFB
0.44	0.594745	2	attention	NH_02	AFB
0.45	0.592256	2	attention	NH_02	AFB
0.46	0.591791	2	attention	NH_02	AFB
0.47	0.591811	2	attention	NH_02	AFB
0.48	0.592743	2	attention	NH_02	AFB
0.49	0.595895	2	attention	NH_02	AFB
0.5	0.593183	2	attention	NH_02	AFB
0.51	0.594037	2	attention	NH_02	AFB
0.52	0.594012	2	attention	NH_02	AFB
0.53	0.595656	2	attention	NH_02	AFB
0.54	0.595602	2	attention	NH_02	AFB
0.55	0.59757	2	attention	NH_02	AFB
0.56	0.596688	2	attention	NH_02	AFB
0.57	0.593514	2	attention	NH_02	AFB
0.58	0.591988	2	attention	NH_02	AFB
0.59	0.592743	2	attention	NH_02	AFB
0.6	0.590194	2	attention	NH_02	AFB
0.61	0.586338	2	attention	NH_02	AFB
0.62	0.585402	2	attention	NH_02	AFB
0.63	0.582811	2	attention	NH_02	AFB
0.64	0.58197	2	attention	NH_02	AFB
0.65	0.581158	2	attention	NH_02	AFB
0.66	0.578466	2	attention	NH_02	AFB
0.67	0.578674	2	attention	NH_02	AFB
0.68	0.577341	2	attention	NH_02	AFB
0.69	0.577558	2	attention	NH_02	AFB
0.7	0.575988	2	attention	NH_02	AFB
0.71	0.573311	2	attention	NH_02	AFB
0.72	0.573572	2	attention	NH_02	AFB
0.73	0.574391	2	attention	NH_02	AFB
0.74	0.574631	2	attention	NH_02	AFB
0.75	0.573493	2	attention	NH_02	AFB
0.76	0.574279	2	attention	NH_02	AFB
0.77	0.567634	2	attention	NH_02	AFB
0.78	0.566397	2	attention	NH_02	AFB
0.79	0.566462	2	attention	NH_02	AFB
0.8	0.566024	2	attention	NH_02	AFB
0.81	0.563387	2	attention	NH_02	AFB
0.82	0.561798	2	attention	NH_02	AFB
0.83	0.558841	2	attention	NH_02	AFB
0.84	0.558062	2	attention	NH_02	AFB
0.85	0.558446	2	attention	NH_02	AFB
0.86	0.555441	2	attention	NH_02	AFB
0.87	0.553854	2	attention	NH_02	AFB
0.88	0.553614	2	attention	NH_02	AFB
0.89	0.55424	2	attention	NH_02	AFB
0.9	0.552725	2	attention	NH_02	AFB
0.91	0.550419	2	attention	NH_02	AFB
0.92	0.549204	2	attention	NH_02	AFB
0.93	0.543221	2	attention	NH_02	AFB
0.94	0.536915	2	attention	NH_02	AFB
0.95	0.529219	2	attention	NH_02	AFB
0.96	0.527809	2	attention	NH_02	AFB
0.97	0.524303	2	attention	NH_02	AFB
0.98	0.514592	2	attention	NH_02	AFB
0.99	0.509317	2	attention	NH_02	AFB
1	0.504093	2	attention	NH_02	AFB
0	0	3	attention	NH_02	AFB
0.01	0.592738	3	attention	NH_02	AFB
0.02	0.695782	3	attention	NH_02	AFB
0.03	0.676191	3	attention	NH_02	AFB
0.04	0.67382	3	attention	NH_02	AFB
0.05	0.683895	3	attention	NH_02	AFB
0.06	0.644438	3	attention	NH_02	AFB
0.07	0.640143	3	attention	NH_02	AFB
0.08	0.649888	3	attention	NH_02	AFB
0.09	0.676193	3	attention	NH_02	AFB
0.1	0.680986	3	attention	NH_02	AFB
0.11	0.679672	3	attention	NH_02	AFB
0.12	0.673821	3	attention	NH_02	AFB
0.13	0.656292	3	attention	NH_02	AFB
0.14	0.657032	3	attention	NH_02	AFB
0.15	0.654092	3	attention	NH_02	AFB
0.16	0.644979	3	attention	NH_02	AFB
0.17	0.646223	3	attention	NH_02	AFB
0.18	0.650255	3	attention	NH_02	AFB
0.19	0.653905	3	attention	NH_02	AFB
0.2	0.647916	3	attention	NH_02	AFB
0.21	0.645056	3	attention	NH_02	AFB
0.22	0.646014	3	attention	NH_02	AFB
0.23	0.628132	3	attention	NH_02	AFB
0.24	0.622513	3	attention	NH_02	AFB
0.25	0.626124	3	attention	NH_02	AFB
0.26	0.62197	3	attention	NH_02	AFB
0.27	0.620837	3	attention	NH_02	AFB
0.28	0.622369	3	attention	NH_02	AFB
0.29	0.622965	3	attention	NH_02	AFB
0.3	0.621104	3	attention	NH_02	AFB
0.31	0.61477	3	attention	NH_02	AFB
0.32	0.614794	3	attention	NH_02	AFB
0.33	0.614816	3	attention	NH_02	AFB
0.34	0.609331	3	attention	NH_02	AFB
0.35	0.607524	3	attention	NH_02	AFB
0.36	0.605827	3	attention	NH_02	AFB
0.37	0.603001	3	attention	NH_02	AFB
0.38	0.603324	3	attention	NH_02	AFB
0.39	0.602466	3	attention	NH_02	AFB
0.4	0.59884	3	attention	NH_02	AFB
0.41	0.599784	3	attention	NH_02	AFB
0.42	0.599615	3	attention	NH_02	AFB
0.43	0.596338	3	attention	NH_02	AFB
0.44	0.595248	3	attention	NH_02	AFB
0.45	0.597661	3	attention	NH_02	AFB
0.46	0.599498	3	attention	NH_02	AFB
0.47	0.600789	3	attention	NH_02	AFB
0.48	0.602031	3	attention	NH_02	AFB
0.49	0.604156	3	attention	NH_02	AFB
0.5	0.603468	3	attention	NH_02	AFB
0.51	0.604594	3	attention	NH_02	AFB
0.52	0.60524	3	attention	NH_02	AFB
0.53	0.605863	3	attention	NH_02	AFB
0.54	0.603501	3	attention	NH_02	AFB
0.55	0.600423	3	attention	NH_02	AFB
0.56	0.595499	3	attention	NH_02	AFB
0.57	0.593514	3	attention	NH_02	AFB
0.58	0.593881	3	attention	NH_02	AFB
0.59	0.594235	3	attention	NH_02	AFB
0.6	0.590557	3	attention	NH_02	AFB
0.61	0.588103	3	attention	NH_02	AFB
0.62	0.586787	3	attention	NH_02	AFB
0.63	0.582474	3	attention	NH_02	AFB
0.64	0.582301	3	attention	NH_02	AFB
0.65	0.581807	3	attention	NH_02	AFB
0.66	0.580691	3	attention	NH_02	AFB
0.67	0.580553	3	attention	NH_02	AFB
0.68	0.580419	3	attention	NH_02	AFB
0.69	0.579376	3	attention	NH_02	AFB
0.7	0.577175	3	attention	NH_02	AFB
0.71	0.575051	3	attention	NH_02	AFB
0.72	0.575577	3	attention	NH_02	AFB
0.73	0.573827	3	attention	NH_02	AFB
0.74	0.574074	3	attention	NH_02	AFB
0.75	0.574865	3	attention	NH_02	AFB
0.76	0.57455	3	attention	NH_02	AFB
0.77	0.57371	3	attention	NH_02	AFB
0.78	0.573946	3	attention	NH_02	AFB
0.79	0.570293	3	attention	NH_02	AFB
0.8	0.568537	3	attention	NH_02	AFB
0.81	0.568325	3	attention	NH_02	AFB
0.82	0.565427	3	attention	NH_02	AFB
0.83	0.563582	3	attention	NH_02	AFB
0.84	0.557368	3	attention	NH_02	AFB
0.85	0.555483	3	attention	NH_02	AFB
0.86	0.552543	3	attention	NH_02	AFB
0.87	0.551442	3	attention	NH_02	AFB
0.88	0.549725	3	attention	NH_02	AFB
0.89	0.549537	3	attention	NH_02	AFB
0.9	0.549563	3	attention	NH_02	AFB
0.91	0.547729	3	attention	NH_02	AFB
0.92	0.54173	3	attention	NH_02	AFB
0.93	0.536758	3	attention	NH_02	AFB
0.94	0.535768	3	attention	NH_02	AFB
0.95	0.532368	3	attention	NH_02	AFB
0.96	0.526363	3	attention	NH_02	AFB
0.97	0.52448	3	attention	NH_02	AFB
0.98	0.51799	3	attention	NH_02	AFB
0.99	0.507848	3	attention	NH_02	AFB
1	0.503935	3	attention	NH_02	AFB
0	1	4	attention	NH_02	AFB
0.01	0.695779	4	attention	NH_02	AFB
0.02	0.695782	4	attention	NH_02	AFB
0.03	0.695783	4	attention	NH_02	AFB
0.04	0.640143	4	attention	NH_02	AFB
0.05	0.661296	4	attention	NH_02	AFB
0.06	0.644438	4	attention	NH_02	AFB
0.07	0.629358	4	attention	NH_02	AFB
0.08	0.646607	4	attention	NH_02	AFB
0.09	0.66069	4	attention	NH_02	AFB
0.1	0.650548	4	attention	NH_02	AFB
0.11	0.666805	4	attention	NH_02	AFB
0.12	0.650989	4	attention	NH_02	AFB
0.13	0.654229	4	attention	NH_02	AFB
0.14	0.645676	4	attention	NH_02	AFB
0.15	0.636749	4	attention	NH_02	AFB
0.16	0.640144	4	attention	NH_02	AFB
0.17	0.637147	4	attention	NH_02	AFB
0.18	0.631724	4	attention	NH_02	AFB
0.19	0.628245	4	attention	NH_02	AFB
0.2	0.619103	4	attention	NH_02	AFB
0.21	0.61217	4	attention	NH_02	AFB
0.22	0.614458	4	attention	NH_02	AFB
0.23	0.616563	4	attention	NH_02	AFB
0.24	0.618505	4	attention	NH_02	AFB
0.25	0.613645	4	attention	NH_02	AFB
0.26	0.607448	4	attention	NH_02	AFB
0.27	0.608599	4	attention	NH_02	AFB
0.28	0.610503	4	attention	NH_02	AFB
0.29	0.605104	4	attention	NH_02	AFB
0.3	0.602408	4	attention	NH_02	AFB
0.31	0.603556	4	attention	NH_02	AFB
0.32	0.602502	4	attention	NH_02	AFB
0.33	0.605654	4	attention	NH_02	AFB
0.34	0.602586	4	attention	NH_02	AFB
0.35	0.601653	4	attention	NH_02	AFB
0.36	0.599526	4	attention	NH_02	AFB
0.37	0.596924	4	attention	NH_02	AFB
0.38	0.5974	4	attention	NH_02	AFB
0.39	0.597851	4	attention	NH_02	AFB
0.4	0.59884	4	attention	NH_02	AFB
0.41	0.598145	4	attention	NH_02	AFB
0.42	0.596424	4	attention	NH_02	AFB
0.43	0.594792	4	attention	NH_02	AFB
0.44	0.595248	4	attention	NH_02	AFB
0.45	0.596177	4	attention	NH_02	AFB
0.46	0.598524	4	attention	NH_02	AFB
0.47	0.598876	4	attention	NH_02	AFB
0.48	0.599214	4	attention	NH_02	AFB
0.49	0.596348	4	attention	NH_02	AFB
0.5	0.598952	4	attention	NH_02	AFB
0.51	0.60015	4	attention	NH_02	AFB
0.52	0.600872	4	attention	NH_02	AFB
0.53	0.599867	4	attention	NH_02	AFB
0.54	0.600567	4	attention	NH_02	AFB
0.55	0.59879	4	attention	NH_02	AFB
0.56	0.597882	4	attention	NH_02	AFB
0.57	0.593514	4	attention	NH_02	AFB
0.58	0.585641	4	attention	NH_02	AFB
0.59	0.586123	4	attention	NH_02	AFB
0.6	0.584449	4	attention	NH_02	AFB
0.61	0.580759	4	attention	NH_02	AFB
0.62	0.577904	4	attention	NH_02	AFB
0.63	0.57913	4	attention	NH_02	AFB
0.64	0.579994	4	attention	NH_02	AFB
0.65	0.578573	4	attention	NH_02	AFB
0.66	0.5791	4	attention	NH_02	AFB
0.67	0.580239	4	attention	NH_02	AFB
0.68	0.579492	4	attention	NH_02	AFB
0.69	0.577558	4	attention	NH_02	AFB
0.7	0.578964	4	attention	NH_02	AFB
0.71	0.57418	4	attention	NH_02	AFB
0.72	0.573858	4	attention	NH_02	AFB
0.73	0.574109	4	attention	NH_02	AFB
0.74	0.572687	4	attention	NH_02	AFB
0.75	0.570766	4	attention	NH_02	AFB
0.76	0.57185	4	attention	NH_02	AFB
0.77	0.570523	4	attention	NH_02	AFB
0.78	0.566397	4	attention	NH_02	AFB
0.79	0.562932	4	attention	NH_02	AFB
0.8	0.558375	4	attention	NH_02	AFB
0.81	0.557573	4	attention	NH_02	AFB
0.82	0.556558	4	attention	NH_02	AFB
0.83	0.555338	4	attention	NH_02	AFB
0.84	0.553469	4	attention	NH_02	AFB
0.85	0.552551	4	attention	NH_02	AFB
0.86	0.552765	4	attention	NH_02	AFB
0.87	0.553854	4	attention	NH_02	AFB
0.88	0.555578	4	attention	NH_02	AFB
0.89	0.554887	4	attention	NH_02	AFB
0.9	0.553362	4	attention	NH_02	AFB
0.91	0.550419	4	attention	NH_02	AFB
0.92	0.548794	4	attention	NH_02	AFB
0.93	0.542429	4	attention	NH_02	AFB
0.94	0.535959	4	attention	NH_02	AFB
0.95	0.527567	4	attention	NH_02	AFB
0.96	0.52403	4	attention	NH_02	AFB
0.97	0.520263	4	attention	NH_02	AFB
0.98	0.518503	4	attention	NH_02	AFB
0.99	0.508011	4	attention	NH_02	AFB
1	0.503935	4	attention	NH_02	AFB
0	1	5	attention	NH_02	AFB
0.01	0.51628	5	attention	NH_02	AFB
0.02	0.640141	5	attention	NH_02	AFB
0.03	0.657673	5	attention	NH_02	AFB
0.04	0.659933	5	attention	NH_02	AFB
0.05	0.655878	5	attention	NH_02	AFB
0.06	0.635905	5	attention	NH_02	AFB
0.07	0.643821	5	attention	NH_02	AFB
0.08	0.63696	5	attention	NH_02	AFB
0.09	0.651725	5	attention	NH_02	AFB
0.1	0.653202	5	attention	NH_02	AFB
0.11	0.654416	5	attention	NH_02	AFB
0.12	0.640144	5	attention	NH_02	AFB
0.13	0.654229	5	attention	NH_02	AFB
0.14	0.643821	5	attention	NH_02	AFB
0.15	0.631724	5	attention	NH_02	AFB
0.16	0.621506	5	attention	NH_02	AFB
0.17	0.621151	5	attention	NH_02	AFB
0.18	0.618173	5	attention	NH_02	AFB
0.19	0.614289	5	attention	NH_02	AFB
0.2	0.614351	5	attention	NH_02	AFB
0.21	0.608844	5	attention	NH_02	AFB
0.22	0.6102	5	attention	NH_02	AFB
0.23	0.60942	5	attention	NH_02	AFB
0.24	0.611613	5	attention	NH_02	AFB
0.25	0.611769	5	attention	NH_02	AFB
0.26	0.612814	5	attention	NH_02	AFB
0.27	0.612046	5	attention	NH_02	AFB
0.28	0.603923	5	attention	NH_02	AFB
0.29	0.599633	5	attention	NH_02	AFB
0.3	0.598654	5	attention	NH_02	AFB
0.31	0.601362	5	attention	NH_02	AFB
0.32	0.602502	5	attention	NH_02	AFB
0.33	0.602202	5	attention	NH_02	AFB
0.34	0.606615	5	attention	NH_02	AFB
0.35	0.604901	5	attention	NH_02	AFB
0.36	0.597041	5	attention	NH_02	AFB
0.37	0.595724	5	attention	NH_02	AFB
0.38	0.591591	5	attention	NH_02	AFB
0.39	0.58883	5	attention	NH_02	AFB
0.4	0.591102	5	attention	NH_02	AFB
0.41	0.587965	5	attention	NH_02	AFB
0.42	0.589625	5	attention	NH_02	AFB
0.43	0.587683	5	attention	NH_02	AFB
0.44	0.587797	5	attention	NH_02	AFB
0.45	0.586471	5	attention	NH_02	AFB
0.46	0.587542	5	attention	NH_02	AFB
0.47	0.585821	5	attention	NH_02	AFB
0.48	0.586411	5	attention	NH_02	AFB
0.49	0.584354	5	attention	NH_02	AFB
0.5	0.584093	5	attention	NH_02	AFB
0.51	0.585938	5	attention	NH_02	AFB
0.52	0.586893	5	attention	NH_02	AFB
0.53	0.587409	5	attention	NH_02	AFB
0.54	0.587906	5	attention	NH_02	AFB
0.55	0.589174	5	attention	NH_02	AFB
0.56	0.588464	5	attention	NH_02	AFB
0.57	0.584393	5	attention	NH_02	AFB
0.58	0.580515	5	attention	NH_02	AFB
0.59	0.580005	5	attention	NH_02	AFB
0.6	0.576383	5	attention	NH_02	AFB
0.61	0.575964	5	attention	NH_02	AFB
0.62	0.576227	5	attention	NH_02	AFB
0.63	0.575167	5	attention	NH_02	AFB
0.64	0.573501	5	attention	NH_02	AFB
0.65	0.571896	5	attention	NH_02	AFB
0.66	0.570655	5	attention	NH_02	AFB
0.67	0.572802	5	attention	NH_02	AFB
0.68	0.573086	5	attention	NH_02	AFB
0.69	0.573362	5	attention	NH_02	AFB
0.7	0.573336	5	attention	NH_02	AFB
0.71	0.57389	5	attention	NH_02	AFB
0.72	0.572149	5	attention	NH_02	AFB
0.73	0.573827	5	attention	NH_02	AFB
0.74	0.572134	5	attention	NH_02	AFB
0.75	0.570766	5	attention	NH_02	AFB
0.76	0.570777	5	attention	NH_02	AFB
0.77	0.570788	5	attention	NH_02	AFB
0.78	0.568459	5	attention	NH_02	AFB
0.79	0.567478	5	attention	NH_02	AFB
0.8	0.568033	5	attention	NH_02	AFB
0.81	0.565845	5	attention	NH_02	AFB
0.82	0.563244	5	attention	NH_02	AFB
0.83	0.558607	5	attention	NH_02	AFB
0.84	0.555756	5	attention	NH_02	AFB
0.85	0.556847	5	attention	NH_02	AFB
0.86	0.555665	5	attention	NH_02	AFB
0.87	0.551442	5	attention	NH_02	AFB
0.88	0.552095	5	attention	NH_02	AFB
0.89	0.551238	5	attention	NH_02	AFB
0.9	0.549144	5	attention	NH_02	AFB
0.91	0.548141	5	attention	NH_02	AFB
0.92	0.542928	5	attention	NH_02	AFB
0.93	0.54046	5	attention	NH_02	AFB
0.94	0.528246	5	attention	NH_02	AFB
0.95	0.523572	5	attention	NH_02	AFB
0.96	0.515938	5	attention	NH_02	AFB
0.97	0.512198	5	attention	NH_02	AFB
0.98	0.510407	5	attention	NH_02	AFB
0.99	0.508337	5	attention	NH_02	AFB
1	0.504093	5	attention	NH_02	AFB
0	1	6	attention	NH_02	AFB
0.01	0.727391	6	attention	NH_02	AFB
0.02	0.727394	6	attention	NH_02	AFB
0.03	0.631722	6	attention	NH_02	AFB
0.04	0.627596	6	attention	NH_02	AFB
0.05	0.620301	6	attention	NH_02	AFB
0.06	0.596423	6	attention	NH_02	AFB
0.07	0.618931	6	attention	NH_02	AFB
0.08	0.630687	6	attention	NH_02	AFB
0.09	0.645882	6	attention	NH_02	AFB
0.1	0.653202	6	attention	NH_02	AFB
0.11	0.649588	6	attention	NH_02	AFB
0.12	0.640144	6	attention	NH_02	AFB
0.13	0.644106	6	attention	NH_02	AFB
0.14	0.645676	6	attention	NH_02	AFB
0.15	0.654092	6	attention	NH_02	AFB
0.16	0.643359	6	attention	NH_02	AFB
0.17	0.643169	6	attention	NH_02	AFB
0.18	0.641569	6	attention	NH_02	AFB
0.19	0.628245	6	attention	NH_02	AFB
0.2	0.635065	6	attention	NH_02	AFB
0.21	0.629359	6	attention	NH_02	AFB
0.22	0.62426	6	attention	NH_02	AFB
0.23	0.62072	6	attention	NH_02	AFB
0.24	0.614548	6	attention	NH_02	AFB
0.25	0.608051	6	attention	NH_02	AFB
0.26	0.60568	6	attention	NH_02	AFB
0.27	0.601821	6	attention	NH_02	AFB
0.28	0.598281	6	attention	NH_02	AFB
0.29	0.595022	6	attention	NH_02	AFB
0.3	0.590557	6	attention	NH_02	AFB
0.31	0.585057	6	attention	NH_02	AFB
0.32	0.590013	6	attention	NH_02	AFB
0.33	0.58878	6	attention	NH_02	AFB
0.34	0.592743	6	attention	NH_02	AFB
0.35	0.592743	6	attention	NH_02	AFB
0.36	0.593965	6	attention	NH_02	AFB
0.37	0.595724	6	attention	NH_02	AFB
0.38	0.594481	6	attention	NH_02	AFB
0.39	0.593307	6	attention	NH_02	AFB
0.4	0.592743	6	attention	NH_02	AFB
0.41	0.593816	6	attention	NH_02	AFB
0.42	0.596424	6	attention	NH_02	AFB
0.43	0.599976	6	attention	NH_02	AFB
0.44	0.598281	6	attention	NH_02	AFB
0.45	0.59421	6	attention	NH_02	AFB
0.46	0.596585	6	attention	NH_02	AFB
0.47	0.5984	6	attention	NH_02	AFB
0.48	0.598747	6	attention	NH_02	AFB
0.49	0.59908	6	attention	NH_02	AFB
0.5	0.596276	6	attention	NH_02	AFB
0.51	0.59447	6	attention	NH_02	AFB
0.52	0.593166	6	attention	NH_02	AFB
0.53	0.593573	6	attention	NH_02	AFB
0.54	0.594782	6	attention	NH_02	AFB
0.55	0.592345	6	attention	NH_02	AFB
0.56	0.59118	6	attention	NH_02	AFB
0.57	0.584393	6	attention	NH_02	AFB
0.58	0.58197	6	attention	NH_02	AFB
0.59	0.581433	6	attention	NH_02	AFB
0.6	0.579862	6	attention	NH_02	AFB
0.61	0.580069	6	attention	NH_02	AFB
0.62	0.578915	6	attention	NH_02	AFB
0.63	0.577142	6	attention	NH_02	AFB
0.64	0.578357	6	attention	NH_02	AFB
0.65	0.578895	6	attention	NH_02	AFB
0.66	0.579735	6	attention	NH_02	AFB
0.67	0.579299	6	attention	NH_02	AFB
0.68	0.574902	6	attention	NH_02	AFB
0.69	0.573064	6	attention	NH_02	AFB
0.7	0.572165	6	attention	NH_02	AFB
0.71	0.571294	6	attention	NH_02	AFB
0.72	0.568481	6	attention	NH_02	AFB
0.73	0.570744	6	attention	NH_02	AFB
0.74	0.57241	6	attention	NH_02	AFB
0.75	0.570495	6	attention	NH_02	AFB
0.76	0.569442	6	attention	NH_02	AFB
0.77	0.570523	6	attention	NH_02	AFB
0.78	0.566911	6	attention	NH_02	AFB
0.79	0.565449	6	attention	NH_02	AFB
0.8	0.563286	6	attention	NH_02	AFB
0.81	0.56241	6	attention	NH_02	AFB
0.82	0.561077	6	attention	NH_02	AFB
0.83	0.560728	6	attention	NH_02	AFB
0.84	0.557368	6	attention	NH_02	AFB
0.85	0.552103	6	attention	NH_02	AFB
0.86	0.549456	6	attention	NH_02	AFB
0.87	0.548834	6	attention	NH_02	AFB
0.88	0.546315	6	attention	NH_02	AFB
0.89	0.54554	6	attention	NH_02	AFB
0.9	0.543962	6	attention	NH_02	AFB
0.91	0.542023	6	attention	NH_02	AFB
0.92	0.542129	6	attention	NH_02	AFB
0.93	0.537146	6	attention	NH_02	AFB
0.94	0.526214	6	attention	NH_02	AFB
0.95	0.522852	6	attention	NH_02	AFB
0.96	0.520305	6	attention	NH_02	AFB
0.97	0.518526	6	attention	NH_02	AFB
0.98	0.516625	6	attention	NH_02	AFB
0.99	0.507686	6	attention	NH_02	AFB
1	0.504888	6	attention	NH_02	AFB
0	1	7	attention	NH_02	AFB
0.01	0.6668	7	attention	NH_02	AFB
0.02	0.711237	7	attention	NH_02	AFB
0.03	0.70601	7	attention	NH_02	AFB
0.04	0.688305	7	attention	NH_02	AFB
0.05	0.672405	7	attention	NH_02	AFB
0.06	0.627596	7	attention	NH_02	AFB
0.07	0.651304	7	attention	NH_02	AFB
0.08	0.630687	7	attention	NH_02	AFB
0.09	0.628966	7	attention	NH_02	AFB
0.1	0.632556	7	attention	NH_02	AFB
0.11	0.635523	7	attention	NH_02	AFB
0.12	0.638018	7	attention	NH_02	AFB
0.13	0.638181	7	attention	NH_02	AFB
0.14	0.641977	7	attention	NH_02	AFB
0.15	0.640144	7	attention	NH_02	AFB
0.16	0.629138	7	attention	NH_02	AFB
0.17	0.626874	7	attention	NH_02	AFB
0.18	0.624875	7	attention	NH_02	AFB
0.19	0.623097	7	attention	NH_02	AFB
0.2	0.623928	7	attention	NH_02	AFB
0.21	0.617794	7	attention	NH_02	AFB
0.22	0.617691	7	attention	NH_02	AFB
0.23	0.619676	7	attention	NH_02	AFB
0.24	0.617511	7	attention	NH_02	AFB
0.25	0.618385	7	attention	NH_02	AFB
0.26	0.618275	7	attention	NH_02	AFB
0.27	0.619058	7	attention	NH_02	AFB
0.28	0.613847	7	attention	NH_02	AFB
0.29	0.611479	7	attention	NH_02	AFB
0.3	0.612393	7	attention	NH_02	AFB
0.31	0.610986	7	attention	NH_02	AFB
0.32	0.608225	7	attention	NH_02	AFB
0.33	0.601516	7	attention	NH_02	AFB
0.34	0.600591	7	attention	NH_02	AFB
0.35	0.598441	7	attention	NH_02	AFB
0.36	0.599526	7	attention	NH_02	AFB
0.37	0.601776	7	attention	NH_02	AFB
0.38	0.597987	7	attention	NH_02	AFB
0.39	0.594436	7	attention	NH_02	AFB
0.4	0.594394	7	attention	NH_02	AFB
0.41	0.596514	7	attention	NH_02	AFB
0.42	0.598547	7	attention	NH_02	AFB
0.43	0.600499	7	attention	NH_02	AFB
0.44	0.598281	7	attention	NH_02	AFB
0.45	0.595684	7	attention	NH_02	AFB
0.46	0.593699	7	attention	NH_02	AFB
0.47	0.589031	7	attention	NH_02	AFB
0.48	0.590466	7	attention	NH_02	AFB
0.49	0.590957	7	attention	NH_02	AFB
0.5	0.589253	7	attention	NH_02	AFB
0.51	0.587624	7	attention	NH_02	AFB
0.52	0.588137	7	attention	NH_02	AFB
0.53	0.587003	7	attention	NH_02	AFB
0.54	0.58433	7	attention	NH_02	AFB
0.55	0.584481	7	attention	NH_02	AFB
0.56	0.584627	7	attention	NH_02	AFB
0.57	0.581414	7	attention	NH_02	AFB
0.58	0.582335	7	attention	NH_02	AFB
0.59	0.582868	7	attention	NH_02	AFB
0.6	0.582323	7	attention	NH_02	AFB
0.61	0.582838	7	attention	NH_02	AFB
0.62	0.581629	7	attention	NH_02	AFB
0.63	0.580129	7	attention	NH_02	AFB
0.64	0.579666	7	attention	NH_02	AFB
0.65	0.578251	7	attention	NH_02	AFB
0.66	0.577202	7	attention	NH_02	AFB
0.67	0.57805	7	attention	NH_02	AFB
0.68	0.57551	7	attention	NH_02	AFB
0.69	0.575752	7	attention	NH_02	AFB
0.7	0.575692	7	attention	NH_02	AFB
0.71	0.57651	7	attention	NH_02	AFB
0.72	0.576441	7	attention	NH_02	AFB
0.73	0.573827	7	attention	NH_02	AFB
0.74	0.573518	7	attention	NH_02	AFB
0.75	0.574315	7	attention	NH_02	AFB
0.76	0.574279	7	attention	NH_02	AFB
0.77	0.57371	7	attention	NH_02	AFB
0.78	0.574738	7	attention	NH_02	AFB
0.79	0.572358	7	attention	NH_02	AFB
0.8	0.570563	7	attention	NH_02	AFB
0.81	0.567827	7	attention	NH_02	AFB
0.82	0.56494	7	attention	NH_02	AFB
0.83	0.560255	7	attention	NH_02	AFB
0.84	0.559222	7	attention	NH_02	AFB
0.85	0.558676	7	attention	NH_02	AFB
0.86	0.557014	7	attention	NH_02	AFB
0.87	0.555843	7	attention	NH_02	AFB
0.88	0.556456	7	attention	NH_02	AFB
0.89	0.55532	7	attention	NH_02	AFB
0.9	0.549983	7	attention	NH_02	AFB
0.91	0.548141	7	attention	NH_02	AFB
0.92	0.542728	7	attention	NH_02	AFB
0.93	0.532725	7	attention	NH_02	AFB
0.94	0.530667	7	attention	NH_02	AFB
0.95	0.525925	7	attention	NH_02	AFB
0.96	0.522427	7	attention	NH_02	AFB
0.97	0.521661	7	attention	NH_02	AFB
0.98	0.521433	7	attention	NH_02	AFB
0.99	0.50899	7	attention	NH_02	AFB
1	0.503935	7	attention	NH_02	AFB
0	1	8	attention	NH_02	AFB
0.01	0.800095	8	attention	NH_02	AFB
0.02	0.727394	8	attention	NH_02	AFB
0.03	0.750115	8	attention	NH_02	AFB
0.04	0.719226	8	attention	NH_02	AFB
0.05	0.678101	8	attention	NH_02	AFB
0.06	0.685848	8	attention	NH_02	AFB
0.07	0.662861	8	attention	NH_02	AFB
0.08	0.666805	8	attention	NH_02	AFB
0.09	0.682599	8	attention	NH_02	AFB
0.1	0.672406	8	attention	NH_02	AFB
0.11	0.666805	8	attention	NH_02	AFB
0.12	0.659934	8	attention	NH_02	AFB
0.13	0.668948	8	attention	NH_02	AFB
0.14	0.678924	8	attention	NH_02	AFB
0.15	0.676193	8	attention	NH_02	AFB
0.16	0.666805	8	attention	NH_02	AFB
0.17	0.66194	8	attention	NH_02	AFB
0.18	0.666805	8	attention	NH_02	AFB
0.19	0.662449	8	attention	NH_02	AFB
0.2	0.659934	8	attention	NH_02	AFB
0.21	0.658964	8	attention	NH_02	AFB
0.22	0.653203	8	attention	NH_02	AFB
0.23	0.644626	8	attention	NH_02	AFB
0.24	0.642284	8	attention	NH_02	AFB
0.25	0.640144	8	attention	NH_02	AFB
0.26	0.63623	8	attention	NH_02	AFB
0.27	0.629883	8	attention	NH_02	AFB
0.28	0.630244	8	attention	NH_02	AFB
0.29	0.626327	8	attention	NH_02	AFB
0.3	0.628418	8	attention	NH_02	AFB
0.31	0.61477	8	attention	NH_02	AFB
0.32	0.606784	8	attention	NH_02	AFB
0.33	0.610553	8	attention	NH_02	AFB
0.34	0.609331	8	attention	NH_02	AFB
0.35	0.606866	8	attention	NH_02	AFB
0.36	0.608385	8	attention	NH_02	AFB
0.37	0.607328	8	attention	NH_02	AFB
0.38	0.609978	8	attention	NH_02	AFB
0.39	0.607744	8	attention	NH_02	AFB
0.4	0.605064	8	attention	NH_02	AFB
0.41	0.604758	8	attention	NH_02	AFB
0.42	0.606647	8	attention	NH_02	AFB
0.43	0.604719	8	attention	NH_02	AFB
0.44	0.603406	8	attention	NH_02	AFB
0.45	0.605191	8	attention	NH_02	AFB
0.46	0.603428	8	attention	NH_02	AFB
0.47	0.602231	8	attention	NH_02	AFB
0.48	0.602975	8	attention	NH_02	AFB
0.49	0.6023	8	attention	NH_02	AFB
0.5	0.604836	8	attention	NH_02	AFB
0.51	0.604594	8	attention	NH_02	AFB
0.52	0.602612	8	attention	NH_02	AFB
0.53	0.606296	8	attention	NH_02	AFB
0.54	0.605191	8	attention	NH_02	AFB
0.55	0.602477	8	attention	NH_02	AFB
0.56	0.604738	8	attention	NH_02	AFB
0.57	0.601336	8	attention	NH_02	AFB
0.58	0.599246	8	attention	NH_02	AFB
0.59	0.598376	8	attention	NH_02	AFB
0.6	0.60015	8	attention	NH_02	AFB
0.61	0.600027	8	attention	NH_02	AFB
0.62	0.594163	8	attention	NH_02	AFB
0.63	0.588593	8	attention	NH_02	AFB
0.64	0.582963	8	attention	NH_02	AFB
0.65	0.578573	8	attention	NH_02	AFB
0.66	0.57469	8	attention	NH_02	AFB
0.67	0.574336	8	attention	NH_02	AFB
0.68	0.574902	8	attention	NH_02	AFB
0.69	0.576353	8	attention	NH_02	AFB
0.7	0.575988	8	attention	NH_02	AFB
0.71	0.57651	8	attention	NH_02	AFB
0.72	0.576153	8	attention	NH_02	AFB
0.73	0.574956	8	attention	NH_02	AFB
0.74	0.574631	8	attention	NH_02	AFB
0.75	0.572399	8	attention	NH_02	AFB
0.76	0.572927	8	attention	NH_02	AFB
0.77	0.572378	8	attention	NH_02	AFB
0.78	0.571843	8	attention	NH_02	AFB
0.79	0.572358	8	attention	NH_02	AFB
0.8	0.569295	8	attention	NH_02	AFB
0.81	0.566587	8	attention	NH_02	AFB
0.82	0.567137	8	attention	NH_02	AFB
0.83	0.56502	8	attention	NH_02	AFB
0.84	0.562027	8	attention	NH_02	AFB
0.85	0.560055	8	attention	NH_02	AFB
0.86	0.557917	8	attention	NH_02	AFB
0.87	0.557623	8	attention	NH_02	AFB
0.88	0.556456	8	attention	NH_02	AFB
0.89	0.55532	8	attention	NH_02	AFB
0.9	0.553575	8	attention	NH_02	AFB
0.91	0.553346	8	attention	NH_02	AFB
0.92	0.550435	8	attention	NH_02	AFB
0.93	0.54601	8	attention	NH_02	AFB
0.94	0.53961	8	attention	NH_02	AFB
0.95	0.530512	8	attention	NH_02	AFB
0.96	0.524388	8	attention	NH_02	AFB
0.97	0.518699	8	attention	NH_02	AFB
0.98	0.513918	8	attention	NH_02	AFB
0.99	0.508174	8	attention	NH_02	AFB
1	0.503935	8	attention	NH_02	AFB
0	1	9	attention	NH_02	AFB
0.01	0.695779	9	attention	NH_02	AFB
0.02	0.711237	9	attention	NH_02	AFB
0.03	0.685847	9	attention	NH_02	AFB
0.04	0.659933	9	attention	NH_02	AFB
0.05	0.672405	9	attention	NH_02	AFB
0.06	0.640143	9	attention	NH_02	AFB
0.07	0.655111	9	attention	NH_02	AFB
0.08	0.630687	9	attention	NH_02	AFB
0.09	0.640143	9	attention	NH_02	AFB
0.1	0.637594	9	attention	NH_02	AFB
0.11	0.619865	9	attention	NH_02	AFB
0.12	0.615532	9	attention	NH_02	AFB
0.13	0.622901	9	attention	NH_02	AFB
0.14	0.620645	9	attention	NH_02	AFB
0.15	0.620302	9	attention	NH_02	AFB
0.16	0.621506	9	attention	NH_02	AFB
0.17	0.626874	9	attention	NH_02	AFB
0.18	0.627597	9	attention	NH_02	AFB
0.19	0.62695	9	attention	NH_02	AFB
0.2	0.626369	9	attention	NH_02	AFB
0.21	0.618932	9	attention	NH_02	AFB
0.22	0.617691	9	attention	NH_02	AFB
0.23	0.619676	9	attention	NH_02	AFB
0.24	0.609672	9	attention	NH_02	AFB
0.25	0.605293	9	attention	NH_02	AFB
0.26	0.603048	9	attention	NH_02	AFB
0.27	0.604345	9	attention	NH_02	AFB
0.28	0.600686	9	attention	NH_02	AFB
0.29	0.60353	9	attention	NH_02	AFB
0.3	0.601653	9	attention	NH_02	AFB
0.31	0.602091	9	attention	NH_02	AFB
0.32	0.606784	9	attention	NH_02	AFB
0.33	0.607744	9	attention	NH_02	AFB
0.34	0.606615	9	attention	NH_02	AFB
0.35	0.604249	9	attention	NH_02	AFB
0.36	0.60203	9	attention	NH_02	AFB
0.37	0.604848	9	attention	NH_02	AFB
0.38	0.605124	9	attention	NH_02	AFB
0.39	0.601885	9	attention	NH_02	AFB
0.4	0.598281	9	attention	NH_02	AFB
0.41	0.600333	9	attention	NH_02	AFB
0.42	0.598547	9	attention	NH_02	AFB
0.43	0.597372	9	attention	NH_02	AFB
0.44	0.599299	9	attention	NH_02	AFB
0.45	0.598157	9	attention	NH_02	AFB
0.46	0.598524	9	attention	NH_02	AFB
0.47	0.600309	9	attention	NH_02	AFB
0.48	0.602031	9	attention	NH_02	AFB
0.49	0.597256	9	attention	NH_02	AFB
0.5	0.597165	9	attention	NH_02	AFB
0.51	0.589746	9	attention	NH_02	AFB
0.52	0.59106	9	attention	NH_02	AFB
0.53	0.591504	9	attention	NH_02	AFB
0.54	0.591527	9	attention	NH_02	AFB
0.55	0.588387	9	attention	NH_02	AFB
0.56	0.589625	9	attention	NH_02	AFB
0.57	0.590825	9	attention	NH_02	AFB
0.58	0.58861	9	attention	NH_02	AFB
0.59	0.585034	9	attention	NH_02	AFB
0.6	0.580914	9	attention	NH_02	AFB
0.61	0.582144	9	attention	NH_02	AFB
0.62	0.57993	9	attention	NH_02	AFB
0.63	0.57913	9	attention	NH_02	AFB
0.64	0.579666	9	attention	NH_02	AFB
0.65	0.581807	9	attention	NH_02	AFB
0.66	0.58133	9	attention	NH_02	AFB
0.67	0.581497	9	attention	NH_02	AFB
0.68	0.581038	9	attention	NH_02	AFB
0.69	0.581511	9	attention	NH_02	AFB
0.7	0.581668	9	attention	NH_02	AFB
0.71	0.582119	9	attention	NH_02	AFB
0.72	0.581383	9	attention	NH_02	AFB
0.73	0.580381	9	attention	NH_02	AFB
0.74	0.576589	9	attention	NH_02	AFB
0.75	0.572945	9	attention	NH_02	AFB
0.76	0.572658	9	attention	NH_02	AFB
0.77	0.569732	9	attention	NH_02	AFB
0.78	0.566654	9	attention	NH_02	AFB
0.79	0.566208	9	attention	NH_02	AFB
0.8	0.563038	9	attention	NH_02	AFB
0.81	0.559257	9	attention	NH_02	AFB
0.82	0.557503	9	attention	NH_02	AFB
0.83	0.555106	9	attention	NH_02	AFB
0.84	0.554153	9	attention	NH_02	AFB
0.85	0.554577	9	attention	NH_02	AFB
0.86	0.551658	9	attention	NH_02	AFB
0.87	0.552097	9	attention	NH_02	AFB
0.88	0.551015	9	attention	NH_02	AFB
0.89	0.551025	9	attention	NH_02	AFB
0.9	0.550193	9	attention	NH_02	AFB
0.91	0.548967	9	attention	NH_02	AFB
0.92	0.546352	9	attention	NH_02	AFB
0.93	0.540264	9	attention	NH_02	AFB
0.94	0.533111	9	attention	NH_02	AFB
0.95	0.525018	9	attention	NH_02	AFB
0.96	0.515074	9	attention	NH_02	AFB
0.97	0.512029	9	attention	NH_02	AFB
0.98	0.509909	9	attention	NH_02	AFB
0.99	0.506874	9	attention	NH_02	AFB
1	0.503935	9	attention	NH_02	AFB
0	1	0	attention (w/ TWIX)	NH_02	AFB
0.01	0.800095	0	attention (w/ TWIX)	NH_02	AFB
0.02	0.780592	0	attention (w/ TWIX)	NH_02	AFB
0.03	0.762016	0	attention (w/ TWIX)	NH_02	AFB
0.04	0.735752	0	attention (w/ TWIX)	NH_02	AFB
0.05	0.720845	0	attention (w/ TWIX)	NH_02	AFB
0.06	0.69078	0	attention (w/ TWIX)	NH_02	AFB
0.07	0.68725	0	attention (w/ TWIX)	NH_02	AFB
0.08	0.692024	0	attention (w/ TWIX)	NH_02	AFB
0.09	0.666805	0	attention (w/ TWIX)	NH_02	AFB
0.1	0.661296	0	attention (w/ TWIX)	NH_02	AFB
0.11	0.666805	0	attention (w/ TWIX)	NH_02	AFB
0.12	0.666805	0	attention (w/ TWIX)	NH_02	AFB
0.13	0.660457	0	attention (w/ TWIX)	NH_02	AFB
0.14	0.657032	0	attention (w/ TWIX)	NH_02	AFB
0.15	0.643575	0	attention (w/ TWIX)	NH_02	AFB
0.16	0.644979	0	attention (w/ TWIX)	NH_02	AFB
0.17	0.635658	0	attention (w/ TWIX)	NH_02	AFB
0.18	0.638725	0	attention (w/ TWIX)	NH_02	AFB
0.19	0.6348	0	attention (w/ TWIX)	NH_02	AFB
0.2	0.637594	0	attention (w/ TWIX)	NH_02	AFB
0.21	0.640144	0	attention (w/ TWIX)	NH_02	AFB
0.22	0.644832	0	attention (w/ TWIX)	NH_02	AFB
0.23	0.645757	0	attention (w/ TWIX)	NH_02	AFB
0.24	0.63696	0	attention (w/ TWIX)	NH_02	AFB
0.25	0.63106	0	attention (w/ TWIX)	NH_02	AFB
0.26	0.629495	0	attention (w/ TWIX)	NH_02	AFB
0.27	0.619946	0	attention (w/ TWIX)	NH_02	AFB
0.28	0.618078	0	attention (w/ TWIX)	NH_02	AFB
0.29	0.613905	0	attention (w/ TWIX)	NH_02	AFB
0.3	0.615532	0	attention (w/ TWIX)	NH_02	AFB
0.31	0.620147	0	attention (w/ TWIX)	NH_02	AFB
0.32	0.619252	0	attention (w/ TWIX)	NH_02	AFB
0.33	0.614816	0	attention (w/ TWIX)	NH_02	AFB
0.34	0.619737	0	attention (w/ TWIX)	NH_02	AFB
0.35	0.623061	0	attention (w/ TWIX)	NH_02	AFB
0.36	0.622177	0	attention (w/ TWIX)	NH_02	AFB
0.37	0.621343	0	attention (w/ TWIX)	NH_02	AFB
0.38	0.621189	0	attention (w/ TWIX)	NH_02	AFB
0.39	0.621661	0	attention (w/ TWIX)	NH_02	AFB
0.4	0.622715	0	attention (w/ TWIX)	NH_02	AFB
0.41	0.621948	0	attention (w/ TWIX)	NH_02	AFB
0.42	0.618932	0	attention (w/ TWIX)	NH_02	AFB
0.43	0.619409	0	attention (w/ TWIX)	NH_02	AFB
0.44	0.619321	0	attention (w/ TWIX)	NH_02	AFB
0.45	0.613436	0	attention (w/ TWIX)	NH_02	AFB
0.46	0.610937	0	attention (w/ TWIX)	NH_02	AFB
0.47	0.613525	0	attention (w/ TWIX)	NH_02	AFB
0.48	0.614548	0	attention (w/ TWIX)	NH_02	AFB
0.49	0.616985	0	attention (w/ TWIX)	NH_02	AFB
0.5	0.613645	0	attention (w/ TWIX)	NH_02	AFB
0.51	0.614606	0	attention (w/ TWIX)	NH_02	AFB
0.52	0.611464	0	attention (w/ TWIX)	NH_02	AFB
0.53	0.609344	0	attention (w/ TWIX)	NH_02	AFB
0.54	0.609458	0	attention (w/ TWIX)	NH_02	AFB
0.55	0.61126	0	attention (w/ TWIX)	NH_02	AFB
0.56	0.606784	0	attention (w/ TWIX)	NH_02	AFB
0.57	0.602925	0	attention (w/ TWIX)	NH_02	AFB
0.58	0.601965	0	attention (w/ TWIX)	NH_02	AFB
0.59	0.601807	0	attention (w/ TWIX)	NH_02	AFB
0.6	0.602031	0	attention (w/ TWIX)	NH_02	AFB
0.61	0.602247	0	attention (w/ TWIX)	NH_02	AFB
0.62	0.598461	0	attention (w/ TWIX)	NH_02	AFB
0.63	0.594841	0	attention (w/ TWIX)	NH_02	AFB
0.64	0.594118	0	attention (w/ TWIX)	NH_02	AFB
0.65	0.593081	0	attention (w/ TWIX)	NH_02	AFB
0.66	0.592079	0	attention (w/ TWIX)	NH_02	AFB
0.67	0.590785	0	attention (w/ TWIX)	NH_02	AFB
0.68	0.589534	0	attention (w/ TWIX)	NH_02	AFB
0.69	0.589895	0	attention (w/ TWIX)	NH_02	AFB
0.7	0.585314	0	attention (w/ TWIX)	NH_02	AFB
0.71	0.584815	0	attention (w/ TWIX)	NH_02	AFB
0.72	0.583443	0	attention (w/ TWIX)	NH_02	AFB
0.73	0.585322	0	attention (w/ TWIX)	NH_02	AFB
0.74	0.583978	0	attention (w/ TWIX)	NH_02	AFB
0.75	0.584378	0	attention (w/ TWIX)	NH_02	AFB
0.76	0.585048	0	attention (w/ TWIX)	NH_02	AFB
0.77	0.583209	0	attention (w/ TWIX)	NH_02	AFB
0.78	0.58197	0	attention (w/ TWIX)	NH_02	AFB
0.79	0.579969	0	attention (w/ TWIX)	NH_02	AFB
0.8	0.579076	0	attention (w/ TWIX)	NH_02	AFB
0.81	0.579241	0	attention (w/ TWIX)	NH_02	AFB
0.82	0.578891	0	attention (w/ TWIX)	NH_02	AFB
0.83	0.576541	0	attention (w/ TWIX)	NH_02	AFB
0.84	0.573043	0	attention (w/ TWIX)	NH_02	AFB
0.85	0.572303	0	attention (w/ TWIX)	NH_02	AFB
0.86	0.573247	0	attention (w/ TWIX)	NH_02	AFB
0.87	0.569013	0	attention (w/ TWIX)	NH_02	AFB
0.88	0.567895	0	attention (w/ TWIX)	NH_02	AFB
0.89	0.563222	0	attention (w/ TWIX)	NH_02	AFB
0.9	0.558294	0	attention (w/ TWIX)	NH_02	AFB
0.91	0.554821	0	attention (w/ TWIX)	NH_02	AFB
0.92	0.552707	0	attention (w/ TWIX)	NH_02	AFB
0.93	0.548019	0	attention (w/ TWIX)	NH_02	AFB
0.94	0.536341	0	attention (w/ TWIX)	NH_02	AFB
0.95	0.530512	0	attention (w/ TWIX)	NH_02	AFB
0.96	0.520481	0	attention (w/ TWIX)	NH_02	AFB
0.97	0.517317	0	attention (w/ TWIX)	NH_02	AFB
0.98	0.511238	0	attention (w/ TWIX)	NH_02	AFB
0.99	0.508663	0	attention (w/ TWIX)	NH_02	AFB
1	0.503935	0	attention (w/ TWIX)	NH_02	AFB
0	1	1	attention (w/ TWIX)	NH_02	AFB
0.01	0.551874	1	attention (w/ TWIX)	NH_02	AFB
0.02	0.640141	1	attention (w/ TWIX)	NH_02	AFB
0.03	0.666804	1	attention (w/ TWIX)	NH_02	AFB
0.04	0.695783	1	attention (w/ TWIX)	NH_02	AFB
0.05	0.655878	1	attention (w/ TWIX)	NH_02	AFB
0.06	0.640143	1	attention (w/ TWIX)	NH_02	AFB
0.07	0.629358	1	attention (w/ TWIX)	NH_02	AFB
0.08	0.63696	1	attention (w/ TWIX)	NH_02	AFB
0.09	0.643	1	attention (w/ TWIX)	NH_02	AFB
0.1	0.653202	1	attention (w/ TWIX)	NH_02	AFB
0.11	0.651993	1	attention (w/ TWIX)	NH_02	AFB
0.12	0.655431	1	attention (w/ TWIX)	NH_02	AFB
0.13	0.638181	1	attention (w/ TWIX)	NH_02	AFB
0.14	0.624102	1	attention (w/ TWIX)	NH_02	AFB
0.15	0.617114	1	attention (w/ TWIX)	NH_02	AFB
0.16	0.624536	1	attention (w/ TWIX)	NH_02	AFB
0.17	0.621151	1	attention (w/ TWIX)	NH_02	AFB
0.18	0.620836	1	attention (w/ TWIX)	NH_02	AFB
0.19	0.608149	1	attention (w/ TWIX)	NH_02	AFB
0.2	0.610835	1	attention (w/ TWIX)	NH_02	AFB
0.21	0.613287	1	attention (w/ TWIX)	NH_02	AFB
0.22	0.614458	1	attention (w/ TWIX)	NH_02	AFB
0.23	0.616563	1	attention (w/ TWIX)	NH_02	AFB
0.24	0.611613	1	attention (w/ TWIX)	NH_02	AFB
0.25	0.608051	1	attention (w/ TWIX)	NH_02	AFB
0.26	0.6048	1	attention (w/ TWIX)	NH_02	AFB
0.27	0.60266	1	attention (w/ TWIX)	NH_02	AFB
0.28	0.60311	1	attention (w/ TWIX)	NH_02	AFB
0.29	0.592743	1	attention (w/ TWIX)	NH_02	AFB
0.3	0.589832	1	attention (w/ TWIX)	NH_02	AFB
0.31	0.589925	1	attention (w/ TWIX)	NH_02	AFB
0.32	0.590693	1	attention (w/ TWIX)	NH_02	AFB
0.33	0.59676	1	attention (w/ TWIX)	NH_02	AFB
0.34	0.595336	1	attention (w/ TWIX)	NH_02	AFB
0.35	0.595895	1	attention (w/ TWIX)	NH_02	AFB
0.36	0.593965	1	attention (w/ TWIX)	NH_02	AFB
0.37	0.596324	1	attention (w/ TWIX)	NH_02	AFB
0.38	0.592166	1	attention (w/ TWIX)	NH_02	AFB
0.39	0.589943	1	attention (w/ TWIX)	NH_02	AFB
0.4	0.592743	1	attention (w/ TWIX)	NH_02	AFB
0.41	0.594353	1	attention (w/ TWIX)	NH_02	AFB
0.42	0.586028	1	attention (w/ TWIX)	NH_02	AFB
0.43	0.587182	1	attention (w/ TWIX)	NH_02	AFB
0.44	0.585842	1	attention (w/ TWIX)	NH_02	AFB
0.45	0.585042	1	attention (w/ TWIX)	NH_02	AFB
0.46	0.586139	1	attention (w/ TWIX)	NH_02	AFB
0.47	0.584911	1	attention (w/ TWIX)	NH_02	AFB
0.48	0.583738	1	attention (w/ TWIX)	NH_02	AFB
0.49	0.586101	1	attention (w/ TWIX)	NH_02	AFB
0.5	0.585375	1	attention (w/ TWIX)	NH_02	AFB
0.51	0.583426	1	attention (w/ TWIX)	NH_02	AFB
0.52	0.585243	1	attention (w/ TWIX)	NH_02	AFB
0.53	0.581771	1	attention (w/ TWIX)	NH_02	AFB
0.54	0.580407	1	attention (w/ TWIX)	NH_02	AFB
0.55	0.578719	1	attention (w/ TWIX)	NH_02	AFB
0.56	0.576358	1	attention (w/ TWIX)	NH_02	AFB
0.57	0.574822	1	attention (w/ TWIX)	NH_02	AFB
0.58	0.571934	1	attention (w/ TWIX)	NH_02	AFB
0.59	0.571236	1	attention (w/ TWIX)	NH_02	AFB
0.6	0.573287	1	attention (w/ TWIX)	NH_02	AFB
0.61	0.571916	1	attention (w/ TWIX)	NH_02	AFB
0.62	0.568961	1	attention (w/ TWIX)	NH_02	AFB
0.63	0.569323	1	attention (w/ TWIX)	NH_02	AFB
0.64	0.569992	1	attention (w/ TWIX)	NH_02	AFB
0.65	0.567839	1	attention (w/ TWIX)	NH_02	AFB
0.66	0.567895	1	attention (w/ TWIX)	NH_02	AFB
0.67	0.567649	1	attention (w/ TWIX)	NH_02	AFB
0.68	0.567707	1	attention (w/ TWIX)	NH_02	AFB
0.69	0.568055	1	attention (w/ TWIX)	NH_02	AFB
0.7	0.568681	1	attention (w/ TWIX)	NH_02	AFB
0.71	0.569862	1	attention (w/ TWIX)	NH_02	AFB
0.72	0.571015	1	attention (w/ TWIX)	NH_02	AFB
0.73	0.571023	1	attention (w/ TWIX)	NH_02	AFB
0.74	0.569932	1	attention (w/ TWIX)	NH_02	AFB
0.75	0.570495	1	attention (w/ TWIX)	NH_02	AFB
0.76	0.571582	1	attention (w/ TWIX)	NH_02	AFB
0.77	0.571847	1	attention (w/ TWIX)	NH_02	AFB
0.78	0.572368	1	attention (w/ TWIX)	NH_02	AFB
0.79	0.572876	1	attention (w/ TWIX)	NH_02	AFB
0.8	0.57286	1	attention (w/ TWIX)	NH_02	AFB
0.81	0.570325	1	attention (w/ TWIX)	NH_02	AFB
0.82	0.563244	1	attention (w/ TWIX)	NH_02	AFB
0.83	0.561676	1	attention (w/ TWIX)	NH_02	AFB
0.84	0.557368	1	attention (w/ TWIX)	NH_02	AFB
0.85	0.55345	1	attention (w/ TWIX)	NH_02	AFB
0.86	0.551216	1	attention (w/ TWIX)	NH_02	AFB
0.87	0.548618	1	attention (w/ TWIX)	NH_02	AFB
0.88	0.547802	1	attention (w/ TWIX)	NH_02	AFB
0.89	0.544914	1	attention (w/ TWIX)	NH_02	AFB
0.9	0.545403	1	attention (w/ TWIX)	NH_02	AFB
0.91	0.543641	1	attention (w/ TWIX)	NH_02	AFB
0.92	0.538364	1	attention (w/ TWIX)	NH_02	AFB
0.93	0.537146	1	attention (w/ TWIX)	NH_02	AFB
0.94	0.532357	1	attention (w/ TWIX)	NH_02	AFB
0.95	0.527933	1	attention (w/ TWIX)	NH_02	AFB
0.96	0.524388	1	attention (w/ TWIX)	NH_02	AFB
0.97	0.520612	1	attention (w/ TWIX)	NH_02	AFB
0.98	0.514592	1	attention (w/ TWIX)	NH_02	AFB
0.99	0.508011	1	attention (w/ TWIX)	NH_02	AFB
1	0.503935	1	attention (w/ TWIX)	NH_02	AFB
0	1	2	attention (w/ TWIX)	NH_02	AFB
0.01	0.695779	2	attention (w/ TWIX)	NH_02	AFB
0.02	0.744302	2	attention (w/ TWIX)	NH_02	AFB
0.03	0.750115	2	attention (w/ TWIX)	NH_02	AFB
0.04	0.727395	2	attention (w/ TWIX)	NH_02	AFB
0.05	0.695783	2	attention (w/ TWIX)	NH_02	AFB
0.06	0.657674	2	attention (w/ TWIX)	NH_02	AFB
0.07	0.651304	2	attention (w/ TWIX)	NH_02	AFB
0.08	0.666805	2	attention (w/ TWIX)	NH_02	AFB
0.09	0.679381	2	attention (w/ TWIX)	NH_02	AFB
0.1	0.669594	2	attention (w/ TWIX)	NH_02	AFB
0.11	0.656857	2	attention (w/ TWIX)	NH_02	AFB
0.12	0.642284	2	attention (w/ TWIX)	NH_02	AFB
0.13	0.640144	2	attention (w/ TWIX)	NH_02	AFB
0.14	0.643821	2	attention (w/ TWIX)	NH_02	AFB
0.15	0.643575	2	attention (w/ TWIX)	NH_02	AFB
0.16	0.641747	2	attention (w/ TWIX)	NH_02	AFB
0.17	0.647761	2	attention (w/ TWIX)	NH_02	AFB
0.18	0.644438	2	attention (w/ TWIX)	NH_02	AFB
0.19	0.632162	2	attention (w/ TWIX)	NH_02	AFB
0.2	0.631309	2	attention (w/ TWIX)	NH_02	AFB
0.21	0.632913	2	attention (w/ TWIX)	NH_02	AFB
0.22	0.634379	2	attention (w/ TWIX)	NH_02	AFB
0.23	0.630282	2	attention (w/ TWIX)	NH_02	AFB
0.24	0.633808	2	attention (w/ TWIX)	NH_02	AFB
0.25	0.63106	2	attention (w/ TWIX)	NH_02	AFB
0.26	0.630448	2	attention (w/ TWIX)	NH_02	AFB
0.27	0.626233	2	attention (w/ TWIX)	NH_02	AFB
0.28	0.624102	2	attention (w/ TWIX)	NH_02	AFB
0.29	0.626327	2	attention (w/ TWIX)	NH_02	AFB
0.3	0.624334	2	attention (w/ TWIX)	NH_02	AFB
0.31	0.614009	2	attention (w/ TWIX)	NH_02	AFB
0.32	0.602502	2	attention (w/ TWIX)	NH_02	AFB
0.33	0.594745	2	attention (w/ TWIX)	NH_02	AFB
0.34	0.595336	2	attention (w/ TWIX)	NH_02	AFB
0.35	0.592743	2	attention (w/ TWIX)	NH_02	AFB
0.36	0.585517	2	attention (w/ TWIX)	NH_02	AFB
0.37	0.587453	2	attention (w/ TWIX)	NH_02	AFB
0.38	0.58533	2	attention (w/ TWIX)	NH_02	AFB
0.39	0.589943	2	attention (w/ TWIX)	NH_02	AFB
0.4	0.58947	2	attention (w/ TWIX)	NH_02	AFB
0.41	0.589549	2	attention (w/ TWIX)	NH_02	AFB
0.42	0.5917	2	attention (w/ TWIX)	NH_02	AFB
0.43	0.590709	2	attention (w/ TWIX)	NH_02	AFB
0.44	0.591251	2	attention (w/ TWIX)	NH_02	AFB
0.45	0.59372	2	attention (w/ TWIX)	NH_02	AFB
0.46	0.597068	2	attention (w/ TWIX)	NH_02	AFB
0.47	0.59745	2	attention (w/ TWIX)	NH_02	AFB
0.48	0.599214	2	attention (w/ TWIX)	NH_02	AFB
0.49	0.59908	2	attention (w/ TWIX)	NH_02	AFB
0.5	0.598952	2	attention (w/ TWIX)	NH_02	AFB
0.51	0.597515	2	attention (w/ TWIX)	NH_02	AFB
0.52	0.597851	2	attention (w/ TWIX)	NH_02	AFB
0.53	0.59233	2	attention (w/ TWIX)	NH_02	AFB
0.54	0.590718	2	attention (w/ TWIX)	NH_02	AFB
0.55	0.586818	2	attention (w/ TWIX)	NH_02	AFB
0.56	0.584627	2	attention (w/ TWIX)	NH_02	AFB
0.57	0.585517	2	attention (w/ TWIX)	NH_02	AFB
0.58	0.5838	2	attention (w/ TWIX)	NH_02	AFB
0.59	0.581433	2	attention (w/ TWIX)	NH_02	AFB
0.6	0.579862	2	attention (w/ TWIX)	NH_02	AFB
0.61	0.581104	2	attention (w/ TWIX)	NH_02	AFB
0.62	0.57993	2	attention (w/ TWIX)	NH_02	AFB
0.63	0.578798	2	attention (w/ TWIX)	NH_02	AFB
0.64	0.579666	2	attention (w/ TWIX)	NH_02	AFB
0.65	0.57793	2	attention (w/ TWIX)	NH_02	AFB
0.66	0.5791	2	attention (w/ TWIX)	NH_02	AFB
0.67	0.578362	2	attention (w/ TWIX)	NH_02	AFB
0.68	0.577035	2	attention (w/ TWIX)	NH_02	AFB
0.69	0.578769	2	attention (w/ TWIX)	NH_02	AFB
0.7	0.579562	2	attention (w/ TWIX)	NH_02	AFB
0.71	0.580336	2	attention (w/ TWIX)	NH_02	AFB
0.72	0.573858	2	attention (w/ TWIX)	NH_02	AFB
0.73	0.573264	2	attention (w/ TWIX)	NH_02	AFB
0.74	0.574353	2	attention (w/ TWIX)	NH_02	AFB
0.75	0.574041	2	attention (w/ TWIX)	NH_02	AFB
0.76	0.57455	2	attention (w/ TWIX)	NH_02	AFB
0.77	0.573977	2	attention (w/ TWIX)	NH_02	AFB
0.78	0.570798	2	attention (w/ TWIX)	NH_02	AFB
0.79	0.564691	2	attention (w/ TWIX)	NH_02	AFB
0.8	0.559839	2	attention (w/ TWIX)	NH_02	AFB
0.81	0.558294	2	attention (w/ TWIX)	NH_02	AFB
0.82	0.556558	2	attention (w/ TWIX)	NH_02	AFB
0.83	0.552108	2	attention (w/ TWIX)	NH_02	AFB
0.84	0.553469	2	attention (w/ TWIX)	NH_02	AFB
0.85	0.550762	2	attention (w/ TWIX)	NH_02	AFB
0.86	0.551437	2	attention (w/ TWIX)	NH_02	AFB
0.87	0.550787	2	attention (w/ TWIX)	NH_02	AFB
0.88	0.549725	2	attention (w/ TWIX)	NH_02	AFB
0.89	0.548902	2	attention (w/ TWIX)	NH_02	AFB
0.9	0.548935	2	attention (w/ TWIX)	NH_02	AFB
0.91	0.549796	2	attention (w/ TWIX)	NH_02	AFB
0.92	0.549408	2	attention (w/ TWIX)	NH_02	AFB
0.93	0.547818	2	attention (w/ TWIX)	NH_02	AFB
0.94	0.545675	2	attention (w/ TWIX)	NH_02	AFB
0.95	0.535744	2	attention (w/ TWIX)	NH_02	AFB
0.96	0.525464	2	attention (w/ TWIX)	NH_02	AFB
0.97	0.521311	2	attention (w/ TWIX)	NH_02	AFB
0.98	0.513749	2	attention (w/ TWIX)	NH_02	AFB
0.99	0.505742	2	attention (w/ TWIX)	NH_02	AFB
1	0.504411	2	attention (w/ TWIX)	NH_02	AFB
0	1	3	attention (w/ TWIX)	NH_02	AFB
0.01	0.695779	3	attention (w/ TWIX)	NH_02	AFB
0.02	0.581968	3	attention (w/ TWIX)	NH_02	AFB
0.03	0.585516	3	attention (w/ TWIX)	NH_02	AFB
0.04	0.621505	3	attention (w/ TWIX)	NH_02	AFB
0.05	0.615531	3	attention (w/ TWIX)	NH_02	AFB
0.06	0.623522	3	attention (w/ TWIX)	NH_02	AFB
0.07	0.632913	3	attention (w/ TWIX)	NH_02	AFB
0.08	0.63696	3	attention (w/ TWIX)	NH_02	AFB
0.09	0.637312	3	attention (w/ TWIX)	NH_02	AFB
0.1	0.653202	3	attention (w/ TWIX)	NH_02	AFB
0.11	0.649588	3	attention (w/ TWIX)	NH_02	AFB
0.12	0.648791	3	attention (w/ TWIX)	NH_02	AFB
0.13	0.652179	3	attention (w/ TWIX)	NH_02	AFB
0.14	0.647541	3	attention (w/ TWIX)	NH_02	AFB
0.15	0.641855	3	attention (w/ TWIX)	NH_02	AFB
0.16	0.643359	3	attention (w/ TWIX)	NH_02	AFB
0.17	0.629775	3	attention (w/ TWIX)	NH_02	AFB
0.18	0.620836	3	attention (w/ TWIX)	NH_02	AFB
0.19	0.620555	3	attention (w/ TWIX)	NH_02	AFB
0.2	0.625146	3	attention (w/ TWIX)	NH_02	AFB
0.21	0.623523	3	attention (w/ TWIX)	NH_02	AFB
0.22	0.625368	3	attention (w/ TWIX)	NH_02	AFB
0.23	0.627062	3	attention (w/ TWIX)	NH_02	AFB
0.24	0.626573	3	attention (w/ TWIX)	NH_02	AFB
0.25	0.627105	3	attention (w/ TWIX)	NH_02	AFB
0.26	0.617358	3	attention (w/ TWIX)	NH_02	AFB
0.27	0.612046	3	attention (w/ TWIX)	NH_02	AFB
0.28	0.61217	3	attention (w/ TWIX)	NH_02	AFB
0.29	0.605893	3	attention (w/ TWIX)	NH_02	AFB
0.3	0.606976	3	attention (w/ TWIX)	NH_02	AFB
0.31	0.603556	3	attention (w/ TWIX)	NH_02	AFB
0.32	0.607504	3	attention (w/ TWIX)	NH_02	AFB
0.33	0.605654	3	attention (w/ TWIX)	NH_02	AFB
0.34	0.606615	3	attention (w/ TWIX)	NH_02	AFB
0.35	0.605555	3	attention (w/ TWIX)	NH_02	AFB
0.36	0.609028	3	attention (w/ TWIX)	NH_02	AFB
0.37	0.603615	3	attention (w/ TWIX)	NH_02	AFB
0.38	0.599755	3	attention (w/ TWIX)	NH_02	AFB
0.39	0.600727	3	attention (w/ TWIX)	NH_02	AFB
0.4	0.603354	3	attention (w/ TWIX)	NH_02	AFB
0.41	0.604201	3	attention (w/ TWIX)	NH_02	AFB
0.42	0.598015	3	attention (w/ TWIX)	NH_02	AFB
0.43	0.598932	3	attention (w/ TWIX)	NH_02	AFB
0.44	0.598789	3	attention (w/ TWIX)	NH_02	AFB
0.45	0.598157	3	attention (w/ TWIX)	NH_02	AFB
0.46	0.599498	3	attention (w/ TWIX)	NH_02	AFB
0.47	0.59745	3	attention (w/ TWIX)	NH_02	AFB
0.48	0.601089	3	attention (w/ TWIX)	NH_02	AFB
0.49	0.598167	3	attention (w/ TWIX)	NH_02	AFB
0.5	0.598952	3	attention (w/ TWIX)	NH_02	AFB
0.51	0.601476	3	attention (w/ TWIX)	NH_02	AFB
0.52	0.602176	3	attention (w/ TWIX)	NH_02	AFB
0.53	0.600716	3	attention (w/ TWIX)	NH_02	AFB
0.54	0.599734	3	attention (w/ TWIX)	NH_02	AFB
0.55	0.599605	3	attention (w/ TWIX)	NH_02	AFB
0.56	0.599882	3	attention (w/ TWIX)	NH_02	AFB
0.57	0.600545	3	attention (w/ TWIX)	NH_02	AFB
0.58	0.597319	3	attention (w/ TWIX)	NH_02	AFB
0.59	0.595734	3	attention (w/ TWIX)	NH_02	AFB
0.6	0.591648	3	attention (w/ TWIX)	NH_02	AFB
0.61	0.589168	3	attention (w/ TWIX)	NH_02	AFB
0.62	0.586787	3	attention (w/ TWIX)	NH_02	AFB
0.63	0.584161	3	attention (w/ TWIX)	NH_02	AFB
0.64	0.582963	3	attention (w/ TWIX)	NH_02	AFB
0.65	0.582459	3	attention (w/ TWIX)	NH_02	AFB
0.66	0.580372	3	attention (w/ TWIX)	NH_02	AFB
0.67	0.579925	3	attention (w/ TWIX)	NH_02	AFB
0.68	0.578876	3	attention (w/ TWIX)	NH_02	AFB
0.69	0.578163	3	attention (w/ TWIX)	NH_02	AFB
0.7	0.578366	3	attention (w/ TWIX)	NH_02	AFB
0.71	0.58004	3	attention (w/ TWIX)	NH_02	AFB
0.72	0.575865	3	attention (w/ TWIX)	NH_02	AFB
0.73	0.574109	3	attention (w/ TWIX)	NH_02	AFB
0.74	0.574353	3	attention (w/ TWIX)	NH_02	AFB
0.75	0.574041	3	attention (w/ TWIX)	NH_02	AFB
0.76	0.575094	3	attention (w/ TWIX)	NH_02	AFB
0.77	0.573977	3	attention (w/ TWIX)	NH_02	AFB
0.78	0.570537	3	attention (w/ TWIX)	NH_02	AFB
0.79	0.569523	3	attention (w/ TWIX)	NH_02	AFB
0.8	0.569295	3	attention (w/ TWIX)	NH_02	AFB
0.81	0.568574	3	attention (w/ TWIX)	NH_02	AFB
0.82	0.566403	3	attention (w/ TWIX)	NH_02	AFB
0.83	0.564779	3	attention (w/ TWIX)	NH_02	AFB
0.84	0.563204	3	attention (w/ TWIX)	NH_02	AFB
0.85	0.561905	3	attention (w/ TWIX)	NH_02	AFB
0.86	0.560643	3	attention (w/ TWIX)	NH_02	AFB
0.87	0.558742	3	attention (w/ TWIX)	NH_02	AFB
0.88	0.556896	3	attention (w/ TWIX)	NH_02	AFB
0.89	0.554887	3	attention (w/ TWIX)	NH_02	AFB
0.9	0.554214	3	attention (w/ TWIX)	NH_02	AFB
0.91	0.55167	3	attention (w/ TWIX)	NH_02	AFB
0.92	0.547163	3	attention (w/ TWIX)	NH_02	AFB
0.93	0.54521	3	attention (w/ TWIX)	NH_02	AFB
0.94	0.53903	3	attention (w/ TWIX)	NH_02	AFB
0.95	0.531253	3	attention (w/ TWIX)	NH_02	AFB
0.96	0.51698	3	attention (w/ TWIX)	NH_02	AFB
0.97	0.514063	3	attention (w/ TWIX)	NH_02	AFB
0.98	0.51291	3	attention (w/ TWIX)	NH_02	AFB
0.99	0.509645	3	attention (w/ TWIX)	NH_02	AFB
1	0.505845	3	attention (w/ TWIX)	NH_02	AFB
0	1	4	attention (w/ TWIX)	NH_02	AFB
0.01	0.640138	4	attention (w/ TWIX)	NH_02	AFB
0.02	0.711237	4	attention (w/ TWIX)	NH_02	AFB
0.03	0.727395	4	attention (w/ TWIX)	NH_02	AFB
0.04	0.719226	4	attention (w/ TWIX)	NH_02	AFB
0.05	0.655878	4	attention (w/ TWIX)	NH_02	AFB
0.06	0.644438	4	attention (w/ TWIX)	NH_02	AFB
0.07	0.640143	4	attention (w/ TWIX)	NH_02	AFB
0.08	0.646607	4	attention (w/ TWIX)	NH_02	AFB
0.09	0.645882	4	attention (w/ TWIX)	NH_02	AFB
0.1	0.653202	4	attention (w/ TWIX)	NH_02	AFB
0.11	0.659316	4	attention (w/ TWIX)	NH_02	AFB
0.12	0.669127	4	attention (w/ TWIX)	NH_02	AFB
0.13	0.666805	4	attention (w/ TWIX)	NH_02	AFB
0.14	0.666805	4	attention (w/ TWIX)	NH_02	AFB
0.15	0.655878	4	attention (w/ TWIX)	NH_02	AFB
0.16	0.658238	4	attention (w/ TWIX)	NH_02	AFB
0.17	0.650859	4	attention (w/ TWIX)	NH_02	AFB
0.18	0.656177	4	attention (w/ TWIX)	NH_02	AFB
0.19	0.649715	4	attention (w/ TWIX)	NH_02	AFB
0.2	0.657225	4	attention (w/ TWIX)	NH_02	AFB
0.21	0.660258	4	attention (w/ TWIX)	NH_02	AFB
0.22	0.653203	4	attention (w/ TWIX)	NH_02	AFB
0.23	0.644626	4	attention (w/ TWIX)	NH_02	AFB
0.24	0.641212	4	attention (w/ TWIX)	NH_02	AFB
0.25	0.644265	4	attention (w/ TWIX)	NH_02	AFB
0.26	0.645104	4	attention (w/ TWIX)	NH_02	AFB
0.27	0.642045	4	attention (w/ TWIX)	NH_02	AFB
0.28	0.637413	4	attention (w/ TWIX)	NH_02	AFB
0.29	0.626327	4	attention (w/ TWIX)	NH_02	AFB
0.3	0.626778	4	attention (w/ TWIX)	NH_02	AFB
0.31	0.624046	4	attention (w/ TWIX)	NH_02	AFB
0.32	0.619252	4	attention (w/ TWIX)	NH_02	AFB
0.33	0.611967	4	attention (w/ TWIX)	NH_02	AFB
0.34	0.605266	4	attention (w/ TWIX)	NH_02	AFB
0.35	0.601008	4	attention (w/ TWIX)	NH_02	AFB
0.36	0.603291	4	attention (w/ TWIX)	NH_02	AFB
0.37	0.606086	4	attention (w/ TWIX)	NH_02	AFB
0.38	0.606935	4	attention (w/ TWIX)	NH_02	AFB
0.39	0.608929	4	attention (w/ TWIX)	NH_02	AFB
0.4	0.608514	4	attention (w/ TWIX)	NH_02	AFB
0.41	0.607556	4	attention (w/ TWIX)	NH_02	AFB
0.42	0.60501	4	attention (w/ TWIX)	NH_02	AFB
0.43	0.605783	4	attention (w/ TWIX)	NH_02	AFB
0.44	0.603923	4	attention (w/ TWIX)	NH_02	AFB
0.45	0.601151	4	attention (w/ TWIX)	NH_02	AFB
0.46	0.601457	4	attention (w/ TWIX)	NH_02	AFB
0.47	0.599831	4	attention (w/ TWIX)	NH_02	AFB
0.48	0.60015	4	attention (w/ TWIX)	NH_02	AFB
0.49	0.59908	4	attention (w/ TWIX)	NH_02	AFB
0.5	0.599401	4	attention (w/ TWIX)	NH_02	AFB
0.51	0.601476	4	attention (w/ TWIX)	NH_02	AFB
0.52	0.603048	4	attention (w/ TWIX)	NH_02	AFB
0.53	0.602422	4	attention (w/ TWIX)	NH_02	AFB
0.54	0.600984	4	attention (w/ TWIX)	NH_02	AFB
0.55	0.600423	4	attention (w/ TWIX)	NH_02	AFB
0.56	0.597484	4	attention (w/ TWIX)	NH_02	AFB
0.57	0.595451	4	attention (w/ TWIX)	NH_02	AFB
0.58	0.596168	4	attention (w/ TWIX)	NH_02	AFB
0.59	0.597619	4	attention (w/ TWIX)	NH_02	AFB
0.6	0.599775	4	attention (w/ TWIX)	NH_02	AFB
0.61	0.597457	4	attention (w/ TWIX)	NH_02	AFB
0.62	0.595589	4	attention (w/ TWIX)	NH_02	AFB
0.63	0.591353	4	attention (w/ TWIX)	NH_02	AFB
0.64	0.592743	4	attention (w/ TWIX)	NH_02	AFB
0.65	0.590725	4	attention (w/ TWIX)	NH_02	AFB
0.66	0.588125	4	attention (w/ TWIX)	NH_02	AFB
0.67	0.585944	4	attention (w/ TWIX)	NH_02	AFB
0.68	0.585727	4	attention (w/ TWIX)	NH_02	AFB
0.69	0.583661	4	attention (w/ TWIX)	NH_02	AFB
0.7	0.582273	4	attention (w/ TWIX)	NH_02	AFB
0.71	0.580632	4	attention (w/ TWIX)	NH_02	AFB
0.72	0.58109	4	attention (w/ TWIX)	NH_02	AFB
0.73	0.581825	4	attention (w/ TWIX)	NH_02	AFB
0.74	0.581684	4	attention (w/ TWIX)	NH_02	AFB
0.75	0.580143	4	attention (w/ TWIX)	NH_02	AFB
0.76	0.579476	4	attention (w/ TWIX)	NH_02	AFB
0.77	0.577472	4	attention (w/ TWIX)	NH_02	AFB
0.78	0.576064	4	attention (w/ TWIX)	NH_02	AFB
0.79	0.575745	4	attention (w/ TWIX)	NH_02	AFB
0.8	0.576729	4	attention (w/ TWIX)	NH_02	AFB
0.81	0.574876	4	attention (w/ TWIX)	NH_02	AFB
0.82	0.570588	4	attention (w/ TWIX)	NH_02	AFB
0.83	0.569621	4	attention (w/ TWIX)	NH_02	AFB
0.84	0.568201	4	attention (w/ TWIX)	NH_02	AFB
0.85	0.564469	4	attention (w/ TWIX)	NH_02	AFB
0.86	0.560415	4	attention (w/ TWIX)	NH_02	AFB
0.87	0.5554	4	attention (w/ TWIX)	NH_02	AFB
0.88	0.552095	4	attention (w/ TWIX)	NH_02	AFB
0.89	0.550174	4	attention (w/ TWIX)	NH_02	AFB
0.9	0.5481	4	attention (w/ TWIX)	NH_02	AFB
0.91	0.543641	4	attention (w/ TWIX)	NH_02	AFB
0.92	0.539349	4	attention (w/ TWIX)	NH_02	AFB
0.93	0.538505	4	attention (w/ TWIX)	NH_02	AFB
0.94	0.533867	4	attention (w/ TWIX)	NH_02	AFB
0.95	0.528117	4	attention (w/ TWIX)	NH_02	AFB
0.96	0.527991	4	attention (w/ TWIX)	NH_02	AFB
0.97	0.527688	4	attention (w/ TWIX)	NH_02	AFB
0.98	0.522127	4	attention (w/ TWIX)	NH_02	AFB
0.99	0.509481	4	attention (w/ TWIX)	NH_02	AFB
1	0.504411	4	attention (w/ TWIX)	NH_02	AFB
0	1	5	attention (w/ TWIX)	NH_02	AFB
0.01	0.571576	5	attention (w/ TWIX)	NH_02	AFB
0.02	0.680984	5	attention (w/ TWIX)	NH_02	AFB
0.03	0.695783	5	attention (w/ TWIX)	NH_02	AFB
0.04	0.67382	5	attention (w/ TWIX)	NH_02	AFB
0.05	0.661296	5	attention (w/ TWIX)	NH_02	AFB
0.06	0.657674	5	attention (w/ TWIX)	NH_02	AFB
0.07	0.640143	5	attention (w/ TWIX)	NH_02	AFB
0.08	0.646607	5	attention (w/ TWIX)	NH_02	AFB
0.09	0.654686	5	attention (w/ TWIX)	NH_02	AFB
0.1	0.658576	5	attention (w/ TWIX)	NH_02	AFB
0.11	0.671893	5	attention (w/ TWIX)	NH_02	AFB
0.12	0.673821	5	attention (w/ TWIX)	NH_02	AFB
0.13	0.671105	5	attention (w/ TWIX)	NH_02	AFB
0.14	0.664827	5	attention (w/ TWIX)	NH_02	AFB
0.15	0.659481	5	attention (w/ TWIX)	NH_02	AFB
0.16	0.649888	5	attention (w/ TWIX)	NH_02	AFB
0.17	0.644693	5	attention (w/ TWIX)	NH_02	AFB
0.18	0.651725	5	attention (w/ TWIX)	NH_02	AFB
0.19	0.649715	5	attention (w/ TWIX)	NH_02	AFB
0.2	0.645304	5	attention (w/ TWIX)	NH_02	AFB
0.21	0.637715	5	attention (w/ TWIX)	NH_02	AFB
0.22	0.63097	5	attention (w/ TWIX)	NH_02	AFB
0.23	0.631363	5	attention (w/ TWIX)	NH_02	AFB
0.24	0.628624	5	attention (w/ TWIX)	NH_02	AFB
0.25	0.624171	5	attention (w/ TWIX)	NH_02	AFB
0.26	0.627597	5	attention (w/ TWIX)	NH_02	AFB
0.27	0.614657	5	attention (w/ TWIX)	NH_02	AFB
0.28	0.613847	5	attention (w/ TWIX)	NH_02	AFB
0.29	0.613905	5	attention (w/ TWIX)	NH_02	AFB
0.3	0.611613	5	attention (w/ TWIX)	NH_02	AFB
0.31	0.613251	5	attention (w/ TWIX)	NH_02	AFB
0.32	0.610399	5	attention (w/ TWIX)	NH_02	AFB
0.33	0.606349	5	attention (w/ TWIX)	NH_02	AFB
0.34	0.607292	5	attention (w/ TWIX)	NH_02	AFB
0.35	0.606866	5	attention (w/ TWIX)	NH_02	AFB
0.36	0.609672	5	attention (w/ TWIX)	NH_02	AFB
0.37	0.601776	5	attention (w/ TWIX)	NH_02	AFB
0.38	0.599165	5	attention (w/ TWIX)	NH_02	AFB
0.39	0.598998	5	attention (w/ TWIX)	NH_02	AFB
0.4	0.599401	5	attention (w/ TWIX)	NH_02	AFB
0.41	0.5976	5	attention (w/ TWIX)	NH_02	AFB
0.42	0.598547	5	attention (w/ TWIX)	NH_02	AFB
0.43	0.601548	5	attention (w/ TWIX)	NH_02	AFB
0.44	0.603923	5	attention (w/ TWIX)	NH_02	AFB
0.45	0.60266	5	attention (w/ TWIX)	NH_02	AFB
0.46	0.605412	5	attention (w/ TWIX)	NH_02	AFB
0.47	0.604165	5	attention (w/ TWIX)	NH_02	AFB
0.48	0.603449	5	attention (w/ TWIX)	NH_02	AFB
0.49	0.6023	5	attention (w/ TWIX)	NH_02	AFB
0.5	0.60075	5	attention (w/ TWIX)	NH_02	AFB
0.51	0.599269	5	attention (w/ TWIX)	NH_02	AFB
0.52	0.595286	5	attention (w/ TWIX)	NH_02	AFB
0.53	0.592743	5	attention (w/ TWIX)	NH_02	AFB
0.54	0.594782	5	attention (w/ TWIX)	NH_02	AFB
0.55	0.59555	5	attention (w/ TWIX)	NH_02	AFB
0.56	0.593136	5	attention (w/ TWIX)	NH_02	AFB
0.57	0.591974	5	attention (w/ TWIX)	NH_02	AFB
0.58	0.590107	5	attention (w/ TWIX)	NH_02	AFB
0.59	0.586487	5	attention (w/ TWIX)	NH_02	AFB
0.6	0.582323	5	attention (w/ TWIX)	NH_02	AFB
0.61	0.583186	5	attention (w/ TWIX)	NH_02	AFB
0.62	0.580948	5	attention (w/ TWIX)	NH_02	AFB
0.63	0.575167	5	attention (w/ TWIX)	NH_02	AFB
0.64	0.574466	5	attention (w/ TWIX)	NH_02	AFB
0.65	0.574421	5	attention (w/ TWIX)	NH_02	AFB
0.66	0.576257	5	attention (w/ TWIX)	NH_02	AFB
0.67	0.575878	5	attention (w/ TWIX)	NH_02	AFB
0.68	0.575814	5	attention (w/ TWIX)	NH_02	AFB
0.69	0.576955	5	attention (w/ TWIX)	NH_02	AFB
0.7	0.578068	5	attention (w/ TWIX)	NH_02	AFB
0.71	0.578269	5	attention (w/ TWIX)	NH_02	AFB
0.72	0.575865	5	attention (w/ TWIX)	NH_02	AFB
0.73	0.573264	5	attention (w/ TWIX)	NH_02	AFB
0.74	0.571582	5	attention (w/ TWIX)	NH_02	AFB
0.75	0.571038	5	attention (w/ TWIX)	NH_02	AFB
0.76	0.566789	5	attention (w/ TWIX)	NH_02	AFB
0.77	0.564773	5	attention (w/ TWIX)	NH_02	AFB
0.78	0.563585	5	attention (w/ TWIX)	NH_02	AFB
0.79	0.563434	5	attention (w/ TWIX)	NH_02	AFB
0.8	0.561804	5	attention (w/ TWIX)	NH_02	AFB
0.81	0.559739	5	attention (w/ TWIX)	NH_02	AFB
0.82	0.560359	5	attention (w/ TWIX)	NH_02	AFB
0.83	0.560728	5	attention (w/ TWIX)	NH_02	AFB
0.84	0.558525	5	attention (w/ TWIX)	NH_02	AFB
0.85	0.559365	5	attention (w/ TWIX)	NH_02	AFB
0.86	0.560871	5	attention (w/ TWIX)	NH_02	AFB
0.87	0.56009	5	attention (w/ TWIX)	NH_02	AFB
0.88	0.558884	5	attention (w/ TWIX)	NH_02	AFB
0.89	0.554887	5	attention (w/ TWIX)	NH_02	AFB
0.9	0.554001	5	attention (w/ TWIX)	NH_02	AFB
0.91	0.551461	5	attention (w/ TWIX)	NH_02	AFB
0.92	0.548386	5	attention (w/ TWIX)	NH_02	AFB
0.93	0.544811	5	attention (w/ TWIX)	NH_02	AFB
0.94	0.538837	5	attention (w/ TWIX)	NH_02	AFB
0.95	0.534426	5	attention (w/ TWIX)	NH_02	AFB
0.96	0.527991	5	attention (w/ TWIX)	NH_02	AFB
0.97	0.524835	5	attention (w/ TWIX)	NH_02	AFB
0.98	0.517136	5	attention (w/ TWIX)	NH_02	AFB
0.99	0.509645	5	attention (w/ TWIX)	NH_02	AFB
1	0.503935	5	attention (w/ TWIX)	NH_02	AFB
0	0	6	attention (w/ TWIX)	NH_02	AFB
0.01	0.842184	6	attention (w/ TWIX)	NH_02	AFB
0.02	0.727394	6	attention (w/ TWIX)	NH_02	AFB
0.03	0.750115	6	attention (w/ TWIX)	NH_02	AFB
0.04	0.711238	6	attention (w/ TWIX)	NH_02	AFB
0.05	0.683895	6	attention (w/ TWIX)	NH_02	AFB
0.06	0.635905	6	attention (w/ TWIX)	NH_02	AFB
0.07	0.651304	6	attention (w/ TWIX)	NH_02	AFB
0.08	0.649888	6	attention (w/ TWIX)	NH_02	AFB
0.09	0.657674	6	attention (w/ TWIX)	NH_02	AFB
0.1	0.658576	6	attention (w/ TWIX)	NH_02	AFB
0.11	0.66429	6	attention (w/ TWIX)	NH_02	AFB
0.12	0.655431	6	attention (w/ TWIX)	NH_02	AFB
0.13	0.652179	6	attention (w/ TWIX)	NH_02	AFB
0.14	0.658964	6	attention (w/ TWIX)	NH_02	AFB
0.15	0.663123	6	attention (w/ TWIX)	NH_02	AFB
0.16	0.666805	6	attention (w/ TWIX)	NH_02	AFB
0.17	0.657145	6	attention (w/ TWIX)	NH_02	AFB
0.18	0.659179	6	attention (w/ TWIX)	NH_02	AFB
0.19	0.658149	6	attention (w/ TWIX)	NH_02	AFB
0.2	0.646607	6	attention (w/ TWIX)	NH_02	AFB
0.21	0.643821	6	attention (w/ TWIX)	NH_02	AFB
0.22	0.647201	6	attention (w/ TWIX)	NH_02	AFB
0.23	0.64803	6	attention (w/ TWIX)	NH_02	AFB
0.24	0.640144	6	attention (w/ TWIX)	NH_02	AFB
0.25	0.642198	6	attention (w/ TWIX)	NH_02	AFB
0.26	0.638181	6	attention (w/ TWIX)	NH_02	AFB
0.27	0.634506	6	attention (w/ TWIX)	NH_02	AFB
0.28	0.629359	6	attention (w/ TWIX)	NH_02	AFB
0.29	0.629725	6	attention (w/ TWIX)	NH_02	AFB
0.3	0.625961	6	attention (w/ TWIX)	NH_02	AFB
0.31	0.623262	6	attention (w/ TWIX)	NH_02	AFB
0.32	0.625299	6	attention (w/ TWIX)	NH_02	AFB
0.33	0.620594	6	attention (w/ TWIX)	NH_02	AFB
0.34	0.616928	6	attention (w/ TWIX)	NH_02	AFB
0.35	0.616888	6	attention (w/ TWIX)	NH_02	AFB
0.36	0.618173	6	attention (w/ TWIX)	NH_02	AFB
0.37	0.618747	6	attention (w/ TWIX)	NH_02	AFB
0.38	0.618662	6	attention (w/ TWIX)	NH_02	AFB
0.39	0.621661	6	attention (w/ TWIX)	NH_02	AFB
0.4	0.625757	6	attention (w/ TWIX)	NH_02	AFB
0.41	0.624314	6	attention (w/ TWIX)	NH_02	AFB
0.42	0.621219	6	attention (w/ TWIX)	NH_02	AFB
0.43	0.613339	6	attention (w/ TWIX)	NH_02	AFB
0.44	0.613923	6	attention (w/ TWIX)	NH_02	AFB
0.45	0.612393	6	attention (w/ TWIX)	NH_02	AFB
0.46	0.606909	6	attention (w/ TWIX)	NH_02	AFB
0.47	0.606112	6	attention (w/ TWIX)	NH_02	AFB
0.48	0.608225	6	attention (w/ TWIX)	NH_02	AFB
0.49	0.609791	6	attention (w/ TWIX)	NH_02	AFB
0.5	0.611302	6	attention (w/ TWIX)	NH_02	AFB
0.51	0.609559	6	attention (w/ TWIX)	NH_02	AFB
0.52	0.610119	6	attention (w/ TWIX)	NH_02	AFB
0.53	0.608034	6	attention (w/ TWIX)	NH_02	AFB
0.54	0.606891	6	attention (w/ TWIX)	NH_02	AFB
0.55	0.607884	6	attention (w/ TWIX)	NH_02	AFB
0.56	0.606784	6	attention (w/ TWIX)	NH_02	AFB
0.57	0.60094	6	attention (w/ TWIX)	NH_02	AFB
0.58	0.600021	6	attention (w/ TWIX)	NH_02	AFB
0.59	0.600659	6	attention (w/ TWIX)	NH_02	AFB
0.6	0.595684	6	attention (w/ TWIX)	NH_02	AFB
0.61	0.595999	6	attention (w/ TWIX)	NH_02	AFB
0.62	0.594518	6	attention (w/ TWIX)	NH_02	AFB
0.63	0.59379	6	attention (w/ TWIX)	NH_02	AFB
0.64	0.590693	6	attention (w/ TWIX)	NH_02	AFB
0.65	0.588387	6	attention (w/ TWIX)	NH_02	AFB
0.66	0.585842	6	attention (w/ TWIX)	NH_02	AFB
0.67	0.584348	6	attention (w/ TWIX)	NH_02	AFB
0.68	0.582593	6	attention (w/ TWIX)	NH_02	AFB
0.69	0.58397	6	attention (w/ TWIX)	NH_02	AFB
0.7	0.582273	6	attention (w/ TWIX)	NH_02	AFB
0.71	0.581226	6	attention (w/ TWIX)	NH_02	AFB
0.72	0.579921	6	attention (w/ TWIX)	NH_02	AFB
0.73	0.576374	6	attention (w/ TWIX)	NH_02	AFB
0.74	0.575748	6	attention (w/ TWIX)	NH_02	AFB
0.75	0.575416	6	attention (w/ TWIX)	NH_02	AFB
0.76	0.575366	6	attention (w/ TWIX)	NH_02	AFB
0.77	0.572378	6	attention (w/ TWIX)	NH_02	AFB
0.78	0.571843	6	attention (w/ TWIX)	NH_02	AFB
0.79	0.569266	6	attention (w/ TWIX)	NH_02	AFB
0.8	0.569802	6	attention (w/ TWIX)	NH_02	AFB
0.81	0.570074	6	attention (w/ TWIX)	NH_02	AFB
0.82	0.569104	6	attention (w/ TWIX)	NH_02	AFB
0.83	0.56719	6	attention (w/ TWIX)	NH_02	AFB
0.84	0.565097	6	attention (w/ TWIX)	NH_02	AFB
0.85	0.563767	6	attention (w/ TWIX)	NH_02	AFB
0.86	0.562935	6	attention (w/ TWIX)	NH_02	AFB
0.87	0.562578	6	attention (w/ TWIX)	NH_02	AFB
0.88	0.558441	6	attention (w/ TWIX)	NH_02	AFB
0.89	0.554024	6	attention (w/ TWIX)	NH_02	AFB
0.9	0.55315	6	attention (w/ TWIX)	NH_02	AFB
0.91	0.551879	6	attention (w/ TWIX)	NH_02	AFB
0.92	0.551053	6	attention (w/ TWIX)	NH_02	AFB
0.93	0.54621	6	attention (w/ TWIX)	NH_02	AFB
0.94	0.541552	6	attention (w/ TWIX)	NH_02	AFB
0.95	0.532928	6	attention (w/ TWIX)	NH_02	AFB
0.96	0.527628	6	attention (w/ TWIX)	NH_02	AFB
0.97	0.521136	6	attention (w/ TWIX)	NH_02	AFB
0.98	0.519705	6	attention (w/ TWIX)	NH_02	AFB
0.99	0.51063	6	attention (w/ TWIX)	NH_02	AFB
1	0.504888	6	attention (w/ TWIX)	NH_02	AFB
0	1	7	attention (w/ TWIX)	NH_02	AFB
0.01	0.6668	7	attention (w/ TWIX)	NH_02	AFB
0.02	0.711237	7	attention (w/ TWIX)	NH_02	AFB
0.03	0.716543	7	attention (w/ TWIX)	NH_02	AFB
0.04	0.703426	7	attention (w/ TWIX)	NH_02	AFB
0.05	0.701884	7	attention (w/ TWIX)	NH_02	AFB
0.06	0.716544	7	attention (w/ TWIX)	NH_02	AFB
0.07	0.727396	7	attention (w/ TWIX)	NH_02	AFB
0.08	0.71521	7	attention (w/ TWIX)	NH_02	AFB
0.09	0.720125	7	attention (w/ TWIX)	NH_02	AFB
0.1	0.701885	7	attention (w/ TWIX)	NH_02	AFB
0.11	0.690329	7	attention (w/ TWIX)	NH_02	AFB
0.12	0.678581	7	attention (w/ TWIX)	NH_02	AFB
0.13	0.66256	7	attention (w/ TWIX)	NH_02	AFB
0.14	0.662861	7	attention (w/ TWIX)	NH_02	AFB
0.15	0.661297	7	attention (w/ TWIX)	NH_02	AFB
0.16	0.659934	7	attention (w/ TWIX)	NH_02	AFB
0.17	0.65242	7	attention (w/ TWIX)	NH_02	AFB
0.18	0.638725	7	attention (w/ TWIX)	NH_02	AFB
0.19	0.628245	7	attention (w/ TWIX)	NH_02	AFB
0.2	0.633808	7	attention (w/ TWIX)	NH_02	AFB
0.21	0.627012	7	attention (w/ TWIX)	NH_02	AFB
0.22	0.632102	7	attention (w/ TWIX)	NH_02	AFB
0.23	0.635723	7	attention (w/ TWIX)	NH_02	AFB
0.24	0.626573	7	attention (w/ TWIX)	NH_02	AFB
0.25	0.627105	7	attention (w/ TWIX)	NH_02	AFB
0.26	0.629495	7	attention (w/ TWIX)	NH_02	AFB
0.27	0.631724	7	attention (w/ TWIX)	NH_02	AFB
0.28	0.632021	7	attention (w/ TWIX)	NH_02	AFB
0.29	0.628021	7	attention (w/ TWIX)	NH_02	AFB
0.3	0.629241	7	attention (w/ TWIX)	NH_02	AFB
0.31	0.627994	7	attention (w/ TWIX)	NH_02	AFB
0.32	0.625299	7	attention (w/ TWIX)	NH_02	AFB
0.33	0.620594	7	attention (w/ TWIX)	NH_02	AFB
0.34	0.624	7	attention (w/ TWIX)	NH_02	AFB
0.35	0.617568	7	attention (w/ TWIX)	NH_02	AFB
0.36	0.615532	7	attention (w/ TWIX)	NH_02	AFB
0.37	0.609829	7	attention (w/ TWIX)	NH_02	AFB
0.38	0.605727	7	attention (w/ TWIX)	NH_02	AFB
0.39	0.6048	7	attention (w/ TWIX)	NH_02	AFB
0.4	0.602219	7	attention (w/ TWIX)	NH_02	AFB
0.41	0.59869	7	attention (w/ TWIX)	NH_02	AFB
0.42	0.598547	7	attention (w/ TWIX)	NH_02	AFB
0.43	0.594792	7	attention (w/ TWIX)	NH_02	AFB
0.44	0.595248	7	attention (w/ TWIX)	NH_02	AFB
0.45	0.596671	7	attention (w/ TWIX)	NH_02	AFB
0.46	0.599498	7	attention (w/ TWIX)	NH_02	AFB
0.47	0.599353	7	attention (w/ TWIX)	NH_02	AFB
0.48	0.598747	7	attention (w/ TWIX)	NH_02	AFB
0.49	0.596802	7	attention (w/ TWIX)	NH_02	AFB
0.5	0.597165	7	attention (w/ TWIX)	NH_02	AFB
0.51	0.595771	7	attention (w/ TWIX)	NH_02	AFB
0.52	0.596566	7	attention (w/ TWIX)	NH_02	AFB
0.53	0.596913	7	attention (w/ TWIX)	NH_02	AFB
0.54	0.594782	7	attention (w/ TWIX)	NH_02	AFB
0.55	0.593542	7	attention (w/ TWIX)	NH_02	AFB
0.56	0.593136	7	attention (w/ TWIX)	NH_02	AFB
0.57	0.594287	7	attention (w/ TWIX)	NH_02	AFB
0.58	0.594641	7	attention (w/ TWIX)	NH_02	AFB
0.59	0.590889	7	attention (w/ TWIX)	NH_02	AFB
0.6	0.58947	7	attention (w/ TWIX)	NH_02	AFB
0.61	0.587396	7	attention (w/ TWIX)	NH_02	AFB
0.62	0.585748	7	attention (w/ TWIX)	NH_02	AFB
0.63	0.583485	7	attention (w/ TWIX)	NH_02	AFB
0.64	0.58197	7	attention (w/ TWIX)	NH_02	AFB
0.65	0.583438	7	attention (w/ TWIX)	NH_02	AFB
0.66	0.582612	7	attention (w/ TWIX)	NH_02	AFB
0.67	0.582128	7	attention (w/ TWIX)	NH_02	AFB
0.68	0.581349	7	attention (w/ TWIX)	NH_02	AFB
0.69	0.582124	7	attention (w/ TWIX)	NH_02	AFB
0.7	0.582575	7	attention (w/ TWIX)	NH_02	AFB
0.71	0.583015	7	attention (w/ TWIX)	NH_02	AFB
0.72	0.58109	7	attention (w/ TWIX)	NH_02	AFB
0.73	0.582115	7	attention (w/ TWIX)	NH_02	AFB
0.74	0.58197	7	attention (w/ TWIX)	NH_02	AFB
0.75	0.580985	7	attention (w/ TWIX)	NH_02	AFB
0.76	0.580305	7	attention (w/ TWIX)	NH_02	AFB
0.77	0.576392	7	attention (w/ TWIX)	NH_02	AFB
0.78	0.572105	7	attention (w/ TWIX)	NH_02	AFB
0.79	0.569523	7	attention (w/ TWIX)	NH_02	AFB
0.8	0.56403	7	attention (w/ TWIX)	NH_02	AFB
0.81	0.557573	7	attention (w/ TWIX)	NH_02	AFB
0.82	0.55703	7	attention (w/ TWIX)	NH_02	AFB
0.83	0.556501	7	attention (w/ TWIX)	NH_02	AFB
0.84	0.554839	7	attention (w/ TWIX)	NH_02	AFB
0.85	0.552775	7	attention (w/ TWIX)	NH_02	AFB
0.86	0.551879	7	attention (w/ TWIX)	NH_02	AFB
0.87	0.552316	7	attention (w/ TWIX)	NH_02	AFB
0.88	0.549511	7	attention (w/ TWIX)	NH_02	AFB
0.89	0.547847	7	attention (w/ TWIX)	NH_02	AFB
0.9	0.546644	7	attention (w/ TWIX)	NH_02	AFB
0.91	0.542831	7	attention (w/ TWIX)	NH_02	AFB
0.92	0.538561	7	attention (w/ TWIX)	NH_02	AFB
0.93	0.534638	7	attention (w/ TWIX)	NH_02	AFB
0.94	0.52992	7	attention (w/ TWIX)	NH_02	AFB
0.95	0.522313	7	attention (w/ TWIX)	NH_02	AFB
0.96	0.510794	7	attention (w/ TWIX)	NH_02	AFB
0.97	0.510012	7	attention (w/ TWIX)	NH_02	AFB
0.98	0.509743	7	attention (w/ TWIX)	NH_02	AFB
0.99	0.506388	7	attention (w/ TWIX)	NH_02	AFB
1	0.504888	7	attention (w/ TWIX)	NH_02	AFB
0	1	8	attention (w/ TWIX)	NH_02	AFB
0.01	0.640138	8	attention (w/ TWIX)	NH_02	AFB
0.02	0.680984	8	attention (w/ TWIX)	NH_02	AFB
0.03	0.727395	8	attention (w/ TWIX)	NH_02	AFB
0.04	0.666804	8	attention (w/ TWIX)	NH_02	AFB
0.05	0.666804	8	attention (w/ TWIX)	NH_02	AFB
0.06	0.680986	8	attention (w/ TWIX)	NH_02	AFB
0.07	0.662861	8	attention (w/ TWIX)	NH_02	AFB
0.08	0.653202	8	attention (w/ TWIX)	NH_02	AFB
0.09	0.645882	8	attention (w/ TWIX)	NH_02	AFB
0.1	0.627597	8	attention (w/ TWIX)	NH_02	AFB
0.11	0.628717	8	attention (w/ TWIX)	NH_02	AFB
0.12	0.627597	8	attention (w/ TWIX)	NH_02	AFB
0.13	0.634291	8	attention (w/ TWIX)	NH_02	AFB
0.14	0.631131	8	attention (w/ TWIX)	NH_02	AFB
0.15	0.628418	8	attention (w/ TWIX)	NH_02	AFB
0.16	0.63538	8	attention (w/ TWIX)	NH_02	AFB
0.17	0.637147	8	attention (w/ TWIX)	NH_02	AFB
0.18	0.638725	8	attention (w/ TWIX)	NH_02	AFB
0.19	0.644211	8	attention (w/ TWIX)	NH_02	AFB
0.2	0.628829	8	attention (w/ TWIX)	NH_02	AFB
0.21	0.627012	8	attention (w/ TWIX)	NH_02	AFB
0.22	0.623155	8	attention (w/ TWIX)	NH_02	AFB
0.23	0.617597	8	attention (w/ TWIX)	NH_02	AFB
0.24	0.618505	8	attention (w/ TWIX)	NH_02	AFB
0.25	0.619342	8	attention (w/ TWIX)	NH_02	AFB
0.26	0.606563	8	attention (w/ TWIX)	NH_02	AFB
0.27	0.60266	8	attention (w/ TWIX)	NH_02	AFB
0.28	0.603923	8	attention (w/ TWIX)	NH_02	AFB
0.29	0.60353	8	attention (w/ TWIX)	NH_02	AFB
0.3	0.601653	8	attention (w/ TWIX)	NH_02	AFB
0.31	0.599908	8	attention (w/ TWIX)	NH_02	AFB
0.32	0.594808	8	attention (w/ TWIX)	NH_02	AFB
0.33	0.592079	8	attention (w/ TWIX)	NH_02	AFB
0.34	0.592099	8	attention (w/ TWIX)	NH_02	AFB
0.35	0.589005	8	attention (w/ TWIX)	NH_02	AFB
0.36	0.591527	8	attention (w/ TWIX)	NH_02	AFB
0.37	0.593337	8	attention (w/ TWIX)	NH_02	AFB
0.38	0.595062	8	attention (w/ TWIX)	NH_02	AFB
0.39	0.595003	8	attention (w/ TWIX)	NH_02	AFB
0.4	0.594394	8	attention (w/ TWIX)	NH_02	AFB
0.41	0.594892	8	attention (w/ TWIX)	NH_02	AFB
0.42	0.597484	8	attention (w/ TWIX)	NH_02	AFB
0.43	0.597372	8	attention (w/ TWIX)	NH_02	AFB
0.44	0.598281	8	attention (w/ TWIX)	NH_02	AFB
0.45	0.59965	8	attention (w/ TWIX)	NH_02	AFB
0.46	0.602934	8	attention (w/ TWIX)	NH_02	AFB
0.47	0.602714	8	attention (w/ TWIX)	NH_02	AFB
0.48	0.601089	8	attention (w/ TWIX)	NH_02	AFB
0.49	0.601377	8	attention (w/ TWIX)	NH_02	AFB
0.5	0.603013	8	attention (w/ TWIX)	NH_02	AFB
0.51	0.604146	8	attention (w/ TWIX)	NH_02	AFB
0.52	0.6048	8	attention (w/ TWIX)	NH_02	AFB
0.53	0.60673	8	attention (w/ TWIX)	NH_02	AFB
0.54	0.60266	8	attention (w/ TWIX)	NH_02	AFB
0.55	0.602889	8	attention (w/ TWIX)	NH_02	AFB
0.56	0.6023	8	attention (w/ TWIX)	NH_02	AFB
0.57	0.601336	8	attention (w/ TWIX)	NH_02	AFB
0.58	0.600409	8	attention (w/ TWIX)	NH_02	AFB
0.59	0.598755	8	attention (w/ TWIX)	NH_02	AFB
0.6	0.597165	8	attention (w/ TWIX)	NH_02	AFB
0.61	0.597457	8	attention (w/ TWIX)	NH_02	AFB
0.62	0.593452	8	attention (w/ TWIX)	NH_02	AFB
0.63	0.5917	8	attention (w/ TWIX)	NH_02	AFB
0.64	0.587307	8	attention (w/ TWIX)	NH_02	AFB
0.65	0.587059	8	attention (w/ TWIX)	NH_02	AFB
0.66	0.582612	8	attention (w/ TWIX)	NH_02	AFB
0.67	0.580867	8	attention (w/ TWIX)	NH_02	AFB
0.68	0.577954	8	attention (w/ TWIX)	NH_02	AFB
0.69	0.578769	8	attention (w/ TWIX)	NH_02	AFB
0.7	0.577472	8	attention (w/ TWIX)	NH_02	AFB
0.71	0.579153	8	attention (w/ TWIX)	NH_02	AFB
0.72	0.578175	8	attention (w/ TWIX)	NH_02	AFB
0.73	0.576374	8	attention (w/ TWIX)	NH_02	AFB
0.74	0.573518	8	attention (w/ TWIX)	NH_02	AFB
0.75	0.572945	8	attention (w/ TWIX)	NH_02	AFB
0.76	0.569442	8	attention (w/ TWIX)	NH_02	AFB
0.77	0.567373	8	attention (w/ TWIX)	NH_02	AFB
0.78	0.567684	8	attention (w/ TWIX)	NH_02	AFB
0.79	0.565955	8	attention (w/ TWIX)	NH_02	AFB
0.8	0.564527	8	attention (w/ TWIX)	NH_02	AFB
0.81	0.560708	8	attention (w/ TWIX)	NH_02	AFB
0.82	0.55774	8	attention (w/ TWIX)	NH_02	AFB
0.83	0.555338	8	attention (w/ TWIX)	NH_02	AFB
0.84	0.555068	8	attention (w/ TWIX)	NH_02	AFB
0.85	0.552775	8	attention (w/ TWIX)	NH_02	AFB
0.86	0.550555	8	attention (w/ TWIX)	NH_02	AFB
0.87	0.55166	8	attention (w/ TWIX)	NH_02	AFB
0.88	0.551447	8	attention (w/ TWIX)	NH_02	AFB
0.89	0.552306	8	attention (w/ TWIX)	NH_02	AFB
0.9	0.549983	8	attention (w/ TWIX)	NH_02	AFB
0.91	0.547935	8	attention (w/ TWIX)	NH_02	AFB
0.92	0.546554	8	attention (w/ TWIX)	NH_02	AFB
0.93	0.539677	8	attention (w/ TWIX)	NH_02	AFB
0.94	0.534057	8	attention (w/ TWIX)	NH_02	AFB
0.95	0.530512	8	attention (w/ TWIX)	NH_02	AFB
0.96	0.528717	8	attention (w/ TWIX)	NH_02	AFB
0.97	0.522715	8	attention (w/ TWIX)	NH_02	AFB
0.98	0.518675	8	attention (w/ TWIX)	NH_02	AFB
0.99	0.508011	8	attention (w/ TWIX)	NH_02	AFB
1	0.504252	8	attention (w/ TWIX)	NH_02	AFB
0	0	9	attention (w/ TWIX)	NH_02	AFB
0.01	0.615527	9	attention (w/ TWIX)	NH_02	AFB
0.02	0.695782	9	attention (w/ TWIX)	NH_02	AFB
0.03	0.676191	9	attention (w/ TWIX)	NH_02	AFB
0.04	0.695783	9	attention (w/ TWIX)	NH_02	AFB
0.05	0.701884	9	attention (w/ TWIX)	NH_02	AFB
0.06	0.657674	9	attention (w/ TWIX)	NH_02	AFB
0.07	0.655111	9	attention (w/ TWIX)	NH_02	AFB
0.08	0.649888	9	attention (w/ TWIX)	NH_02	AFB
0.09	0.663733	9	attention (w/ TWIX)	NH_02	AFB
0.1	0.661296	9	attention (w/ TWIX)	NH_02	AFB
0.11	0.659316	9	attention (w/ TWIX)	NH_02	AFB
0.12	0.657675	9	attention (w/ TWIX)	NH_02	AFB
0.13	0.644106	9	attention (w/ TWIX)	NH_02	AFB
0.14	0.638321	9	attention (w/ TWIX)	NH_02	AFB
0.15	0.645304	9	attention (w/ TWIX)	NH_02	AFB
0.16	0.654872	9	attention (w/ TWIX)	NH_02	AFB
0.17	0.638642	9	attention (w/ TWIX)	NH_02	AFB
0.18	0.643	9	attention (w/ TWIX)	NH_02	AFB
0.19	0.632162	9	attention (w/ TWIX)	NH_02	AFB
0.2	0.636327	9	attention (w/ TWIX)	NH_02	AFB
0.21	0.632913	9	attention (w/ TWIX)	NH_02	AFB
0.22	0.635524	9	attention (w/ TWIX)	NH_02	AFB
0.23	0.627062	9	attention (w/ TWIX)	NH_02	AFB
0.24	0.623523	9	attention (w/ TWIX)	NH_02	AFB
0.25	0.612706	9	attention (w/ TWIX)	NH_02	AFB
0.26	0.617358	9	attention (w/ TWIX)	NH_02	AFB
0.27	0.618173	9	attention (w/ TWIX)	NH_02	AFB
0.28	0.618932	9	attention (w/ TWIX)	NH_02	AFB
0.29	0.61964	9	attention (w/ TWIX)	NH_02	AFB
0.3	0.616322	9	attention (w/ TWIX)	NH_02	AFB
0.31	0.610235	9	attention (w/ TWIX)	NH_02	AFB
0.32	0.603923	9	attention (w/ TWIX)	NH_02	AFB
0.33	0.602889	9	attention (w/ TWIX)	NH_02	AFB
0.34	0.603254	9	attention (w/ TWIX)	NH_02	AFB
0.35	0.599722	9	attention (w/ TWIX)	NH_02	AFB
0.36	0.596424	9	attention (w/ TWIX)	NH_02	AFB
0.37	0.596324	9	attention (w/ TWIX)	NH_02	AFB
0.38	0.596229	9	attention (w/ TWIX)	NH_02	AFB
0.39	0.597279	9	attention (w/ TWIX)	NH_02	AFB
0.4	0.59884	9	attention (w/ TWIX)	NH_02	AFB
0.41	0.601433	9	attention (w/ TWIX)	NH_02	AFB
0.42	0.59908	9	attention (w/ TWIX)	NH_02	AFB
0.43	0.603129	9	attention (w/ TWIX)	NH_02	AFB
0.44	0.604441	9	attention (w/ TWIX)	NH_02	AFB
0.45	0.604683	9	attention (w/ TWIX)	NH_02	AFB
0.46	0.603428	9	attention (w/ TWIX)	NH_02	AFB
0.47	0.602231	9	attention (w/ TWIX)	NH_02	AFB
0.48	0.601089	9	attention (w/ TWIX)	NH_02	AFB
0.49	0.602763	9	attention (w/ TWIX)	NH_02	AFB
0.5	0.60075	9	attention (w/ TWIX)	NH_02	AFB
0.51	0.599709	9	attention (w/ TWIX)	NH_02	AFB
0.52	0.596566	9	attention (w/ TWIX)	NH_02	AFB
0.53	0.591916	9	attention (w/ TWIX)	NH_02	AFB
0.54	0.588306	9	attention (w/ TWIX)	NH_02	AFB
0.55	0.58878	9	attention (w/ TWIX)	NH_02	AFB
0.56	0.588078	9	attention (w/ TWIX)	NH_02	AFB
0.57	0.588159	9	attention (w/ TWIX)	NH_02	AFB
0.58	0.590482	9	attention (w/ TWIX)	NH_02	AFB
0.59	0.589783	9	attention (w/ TWIX)	NH_02	AFB
0.6	0.588387	9	attention (w/ TWIX)	NH_02	AFB
0.61	0.587396	9	attention (w/ TWIX)	NH_02	AFB
0.62	0.578241	9	attention (w/ TWIX)	NH_02	AFB
0.63	0.575824	9	attention (w/ TWIX)	NH_02	AFB
0.64	0.574466	9	attention (w/ TWIX)	NH_02	AFB
0.65	0.575692	9	attention (w/ TWIX)	NH_02	AFB
0.66	0.572201	9	attention (w/ TWIX)	NH_02	AFB
0.67	0.572497	9	attention (w/ TWIX)	NH_02	AFB
0.68	0.572182	9	attention (w/ TWIX)	NH_02	AFB
0.69	0.573362	9	attention (w/ TWIX)	NH_02	AFB
0.7	0.57129	9	attention (w/ TWIX)	NH_02	AFB
0.71	0.569862	9	attention (w/ TWIX)	NH_02	AFB
0.72	0.571015	9	attention (w/ TWIX)	NH_02	AFB
0.73	0.572421	9	attention (w/ TWIX)	NH_02	AFB
0.74	0.571582	9	attention (w/ TWIX)	NH_02	AFB
0.75	0.572126	9	attention (w/ TWIX)	NH_02	AFB
0.76	0.571045	9	attention (w/ TWIX)	NH_02	AFB
0.77	0.572378	9	attention (w/ TWIX)	NH_02	AFB
0.78	0.574738	9	attention (w/ TWIX)	NH_02	AFB
0.79	0.570808	9	attention (w/ TWIX)	NH_02	AFB
[truncated: 1,031 more rows]

## Sheet: FIG5d
AUPRC	Fold	Group	Gender
0.590366	0	Gender	male
0.609528	0	Gender	female
0.581181	1	Gender	male
0.597329	1	Gender	female
0.58598	2	Gender	male
0.608515	2	Gender	female
0.59769	3	Gender	male
0.603903	3	Gender	female
0.583792	4	Gender	male
0.603469	4	Gender	female
0.579392	5	Gender	male
0.596992	5	Gender	female
0.588766	6	Gender	male
0.596173	6	Gender	female
0.58761	7	Gender	male
0.599431	7	Gender	female
0.608765	8	Gender	male
0.611179	8	Gender	female
0.583919	9	Gender	male
0.601386	9	Gender	female

## Sheet: FIG5e
AUPRC	Fold	Group	Gender	Setting
0.590366	0	Gender	male	attention
0.581181	1	Gender	male	attention
0.58598	2	Gender	male	attention
0.59769	3	Gender	male	attention
0.583792	4	Gender	male	attention
0.579392	5	Gender	male	attention
0.588766	6	Gender	male	attention
0.58761	7	Gender	male	attention
0.608765	8	Gender	male	attention
0.583919	9	Gender	male	attention
0.635575	0	Gender	male	TWIX
0.620077	1	Gender	male	TWIX
0.603973	2	Gender	male	TWIX
0.627663	3	Gender	male	TWIX
0.624078	4	Gender	male	TWIX
0.629389	5	Gender	male	TWIX
0.630075	6	Gender	male	TWIX
0.622103	7	Gender	male	TWIX
0.619599	8	Gender	male	TWIX
0.59435	9	Gender	male	TWIX

## Sheet: FIG5f
Class	Fold	AUC	Setting	Domain	Dataset
1	0	0.675366	w/o TWIX	NH_02	AFB
1	1	0.786677	w/o TWIX	NH_02	AFB
1	2	0.799787	w/o TWIX	NH_02	AFB
1	3	0.815244	w/o TWIX	NH_02	AFB
1	4	0.823506	w/o TWIX	NH_02	AFB
1	5	0.77375	w/o TWIX	NH_02	AFB
1	6	0.752561	w/o TWIX	NH_02	AFB
1	7	0.754116	w/o TWIX	NH_02	AFB
1	8	0.730396	w/o TWIX	NH_02	AFB
1	9	0.807774	w/o TWIX	NH_02	AFB
1	0	0.776189	TWIX	NH_02	AFB
1	1	0.811067	TWIX	NH_02	AFB
1	2	0.817378	TWIX	NH_02	AFB
1	3	0.837043	TWIX	NH_02	AFB
1	4	0.835915	TWIX	NH_02	AFB
1	5	0.760732	TWIX	NH_02	AFB
1	6	0.767896	TWIX	NH_02	AFB
1	7	0.814604	TWIX	NH_02	AFB
1	8	0.789848	TWIX	NH_02	AFB
1	9	0.764695	TWIX	NH_02	AFB
